# Supplementary material for: N′-(5-Bromo-2-methoxy­benzyl­idene)-4-hydroxy­benzohydrazide methanol solvate
Source: Acta Crystallogr Sect E Struct Rep Online. 2009 Jun 20;65(Pt 7):o1650. doi: 10.1107/S1600536809022983 (PMC2969367; doi:10.1107/S1600536809022983)
Supplement: Supplementary file 2 [file e-65-o1650-Isup2.hkl]

# 
# h,k,l, Fc-squared, Fo-squared, sigma(Fo-squared) and status flag 
# 
data_I
_shelx_title ' Pbca in Pbca' 
_shelx_refln_list_code          4 
_shelx_F_calc_maximum      462.73 
_exptl_crystal_F_000      1552.00 
_reflns_d_resolution_high  0.7828 
 
loop_ 
 _symmetry_equiv_pos_as_xyz 
 'x, y, z' 
 '-x+1/2, -y, z+1/2' 
 '-x, y+1/2, -z+1/2' 
 'x+1/2, -y+1/2, -z' 
 '-x, -y, -z' 
 'x-1/2, y, -z-1/2' 
 'x, -y-1/2, z-1/2' 
 '-x-1/2, y-1/2, z' 
 
_cell_length_a    11.1886 
_cell_length_b    14.4464 
_cell_length_c    20.5927 
_cell_angle_alpha  90.000 
_cell_angle_beta   90.000 
_cell_angle_gamma  90.000 
 
_shelx_F_squared_multiplier     1.000 
 
loop_ 
 _refln_index_h 
 _refln_index_k 
 _refln_index_l 
 _refln_F_squared_calc 
 _refln_F_squared_meas 
 _refln_F_squared_sigma 
 _refln_observed_status 
   2   0   0    27363.53    29661.81    720.16 o 
   4   0   0    12214.98    14234.29    363.25 o 
   6   0   0     3021.77     4295.63    139.39 o 
   8   0   0     3113.86     3250.23    128.83 o 
  10   0   0     1512.91     1467.78     95.04 o 
  12   0   0       34.11       78.14     71.81 o 
  14   0   0      225.97      445.61    105.60 o 
   2   1   0      481.22      538.20     17.73 o 
   4   1   0     2903.27     2741.41     63.45 o 
   6   1   0       82.12      146.67     24.61 o 
   8   1   0      144.08      165.34     33.38 o 
  10   1   0      903.12      777.46     54.37 o 
  12   1   0        3.64      -27.09     51.50 o 
  14   1   0       42.13      177.40    101.37 o 
   0   2   0      981.41     2703.25     69.69 o 
   2   2   0    23368.44    23616.49    299.79 o 
   4   2   0     3243.56     3569.00     63.97 o 
   6   2   0    25733.31    28007.84    498.02 o 
   8   2   0     1511.20     1646.58     95.04 o 
  10   2   0      249.94      325.05     38.01 o 
  12   2   0      518.45      496.83     52.67 o 
  14   2   0      205.98      354.80    101.37 o 
   2   3   0    15121.14    14297.90    185.27 o 
   4   3   0    25337.70    23756.46    307.49 o 
   6   3   0     1076.30     1189.03     51.76 o 
   8   3   0       46.95       22.21     24.81 o 
  10   3   0     1552.26     1568.41     60.47 o 
  12   3   0      119.81       97.89     49.79 o 
  14   3   0        1.82      -12.67     92.92 o 
   0   4   0      548.13      743.77    136.22 o 
   2   4   0      458.18      876.24     26.28 o 
   4   4   0     3982.46     5409.45    106.69 o 
   6   4   0    10227.88    11902.50    287.28 o 
   8   4   0     2599.90     2843.78     69.54 o 
  10   4   0       75.08       44.96     46.22 o 
  12   4   0      846.97      841.75     75.99 o 
   2   5   0     7025.23     6206.34    105.32 o 
   4   5   0     6123.55     5822.68    106.69 o 
   6   5   0     2631.62     2692.00     53.87 o 
   8   5   0     3011.74     3033.13     94.75 o 
  10   5   0     1981.45     1964.00     87.12 o 
  12   5   0       64.09      139.12    127.77 o 
   0   6   0     4751.28     7927.24    170.01 o 
   2   6   0     1074.75     2996.14     60.66 o 
   4   6   0     1459.04     1972.18     37.68 o 
   6   6   0      293.95      596.39     52.46 o 
   8   6   0      166.45      156.55     41.05 o 
  10   6   0       54.02      -41.97     46.68 o 
  12   6   0        1.02      -33.79     62.72 o 
   2   7   0     7361.31     6993.81    103.21 o 
   4   7   0    13373.36    12869.45    211.13 o 
   6   7   0     1072.98      931.61     63.66 o 
   8   7   0      549.46      540.14     53.00 o 
  10   7   0     1309.09     1322.35     62.81 o 
  12   7   0       34.71       13.30     60.47 o 
   0   8   0      895.69     1640.28     42.18 o 
   2   8   0       85.09      310.46     21.64 o 
   4   8   0      602.70      585.94     33.97 o 
   6   8   0       13.52      145.72     48.57 o 
   8   8   0      468.01      456.65     45.02 o 
  10   8   0      142.52      186.28     49.02 o 
  12   8   0        5.11      -28.24     65.44 o 
   2   9   0     3312.89     2963.20     76.46 o 
   4   9   0     3767.64     3453.10     66.50 o 
   6   9   0      645.80     1051.88     93.55 o 
   8   9   0      142.38      139.51     37.76 o 
  10   9   0      616.17      664.53     59.59 o 
  12   9   0       94.78       46.51     66.53 o 
   0  10   0    10081.28    10419.15    222.37 o 
   2  10   0       60.49       51.47     22.17 o 
   4  10   0       85.56       73.47     28.58 o 
   6  10   0      193.90      320.84     41.85 o 
   8  10   0       65.28      138.57     39.46 o 
  10  10   0       67.90       79.85     61.85 o 
  12  10   0        5.01      -23.23    114.04 o 
   2  11   0      972.20     1018.86     47.29 o 
   4  11   0      451.79      536.40     36.26 o 
   6  11   0        0.86       71.14     37.19 o 
   8  11   0      658.74      646.35     49.99 o 
  10  11   0        5.66       15.32     66.41 o 
   0  12   0       28.79      148.37     43.58 o 
   2  12   0      344.71      395.12     51.32 o 
   4  12   0        7.80       54.43     31.77 o 
   6  12   0     1063.67     1390.85     75.29 o 
   8  12   0      262.44      318.73     47.80 o 
  10  12   0        7.88       38.31     64.33 o 
   2  13   0        1.41       64.50     41.19 o 
   4  13   0       93.85       77.85     42.12 o 
   6  13   0       83.47       75.71     39.58 o 
   8  13   0      153.92      125.12     47.47 o 
  10  13   0       14.31       36.90     75.77 o 
   0  14   0     2101.48     2111.91    139.39 o 
   2  14   0      151.74      108.67     44.69 o 
   4  14   0      447.58      485.15     79.01 o 
   6  14   0       12.34       31.29     51.90 o 
   8  14   0       89.82      130.64     48.40 o 
   2  15   0      201.01      150.53     49.95 o 
   4  15   0       39.45       37.74     49.96 o 
   6  15   0      179.28      138.03     58.88 o 
   8  15   0       19.42      -66.30     75.99 o 
   0  16   0      197.07      249.21     90.81 o 
   2  16   0        6.55        5.32     66.44 o 
   4  16   0       98.74      100.76     53.92 o 
   6  16   0      220.39      188.23     61.26 o 
   2  17   0      142.83       88.30     74.62 o 
   4  17   0        0.97       49.19     59.18 o 
   0  18   0       33.32       31.68    109.82 o 
   2  18   0       75.98       43.11     73.64 o 
   1   1   1     6708.35     6996.72     88.07 o 
   2   1   1    25902.28    28298.33    319.61 o 
   3   1   1    14095.09    15495.36    223.84 o 
   4   1   1    45550.28    45806.89    558.58 o 
   5   1   1     4535.85     5502.67     80.50 o 
   6   1   1       81.02      137.85     17.05 o 
   7   1   1        1.14       -8.17     16.61 o 
   8   1   1     2457.61     2598.36     62.18 o 
   9   1   1       59.20       33.11     23.47 o 
  10   1   1     2786.33     2845.76     55.29 o 
  11   1   1       53.90      -27.31     29.90 o 
  12   1   1        1.32       35.26     34.52 o 
  13   1   1        0.25      -29.77     36.88 o 
  14   1   1       92.36      114.92    153.11 o 
   0   2   1     7644.08     7291.45    128.40 o 
   1   2   1     8962.06     8949.96    150.28 o 
   2   2   1     1202.05     1196.73     21.67 o 
   3   2   1     3694.36     3617.47     46.79 o 
   4   2   1     1760.95     1893.01     29.05 o 
   5   2   1     3985.35     4297.65     57.30 o 
   6   2   1     4345.11     4067.06     66.65 o 
   7   2   1      774.54      881.43     36.88 o 
   8   2   1      548.40      583.57     34.14 o 
   9   2   1       42.98       53.48     19.18 o 
  10   2   1       69.66       88.64     22.04 o 
  11   2   1        5.88       15.61     24.16 o 
  12   2   1       77.63      111.49     37.98 o 
  13   2   1       33.81       35.89     43.87 o 
  14   2   1        1.32        1.06     67.20 o 
   1   3   1     9658.04    10033.30    101.59 o 
   2   3   1    27576.09    31125.70    355.81 o 
   3   3   1     2669.28     2611.48     38.12 o 
   4   3   1     7188.26     8772.77     91.01 o 
   5   3   1      761.30      881.69     24.55 o 
   6   3   1      291.58      330.09     14.99 o 
   7   3   1      621.80      771.71     28.33 o 
   8   3   1     2269.35     2442.14     41.18 o 
   9   3   1      535.16      589.79     28.26 o 
  10   3   1     2380.31     2572.06     46.27 o 
  11   3   1        9.02        0.68     32.71 o 
  12   3   1       33.36       78.43     39.70 o 
  13   3   1       28.48      -25.83     48.72 o 
  14   3   1      129.67      174.91     74.62 o 
   0   4   1   185554.20   163264.42   1840.32 o 
   1   4   1    15422.39    15629.12    142.80 o 
   2   4   1      823.41      943.47     16.36 o 
   3   4   1     1048.00     1278.00     18.94 o 
   4   4   1     2649.45     2694.00     33.05 o 
   5   4   1     5910.30     5983.08     63.83 o 
   6   4   1     1407.53     1129.73     25.50 o 
   7   4   1      612.69      701.70     24.03 o 
   8   4   1     2516.35     2533.02     73.20 o 
   9   4   1      134.10      133.54     28.25 o 
  10   4   1       80.08       97.47     27.52 o 
  11   4   1       61.93       43.66     32.60 o 
  12   4   1      128.44      119.11     43.07 o 
  13   4   1        1.15       -7.60     52.94 o 
   1   5   1    13636.35    14224.98    130.70 o 
   2   5   1      632.08     2004.57    108.24 o 
   3   5   1      498.03      643.75     35.66 o 
   4   5   1     7038.28     8785.25     87.07 o 
   5   5   1     2239.44     2448.04     49.26 o 
   6   5   1        4.72       18.69     12.64 o 
   7   5   1      554.84      669.41     29.60 o 
   8   5   1      521.07      671.30     58.61 o 
   9   5   1      149.05      157.66     28.33 o 
  10   5   1      275.13      307.22     34.21 o 
  11   5   1      305.65      328.34     42.24 o 
  12   5   1       14.96      -58.87     39.24 o 
  13   5   1        0.88      -34.20     58.22 o 
   0   6   1    17733.79    17486.89    204.52 o 
   1   6   1      718.99      648.06     12.18 o 
   2   6   1     6822.64     6473.59     65.56 o 
   3   6   1       10.91       80.61     11.77 o 
   4   6   1     2320.13     2194.10     33.29 o 
   5   6   1       21.77       25.54     10.58 o 
   6   6   1     7488.54     6969.54     91.91 o 
   7   6   1       29.47       15.34     21.09 o 
   8   6   1     1030.59     1138.78     39.64 o 
   9   6   1       27.05       42.05     24.90 o 
  10   6   1        6.93       31.63     31.83 o 
  11   6   1       31.28       61.47     38.39 o 
  12   6   1      359.29      443.88     51.66 o 
  13   6   1       11.72       59.90     51.36 o 
   1   7   1     1290.67     1497.84     20.10 o 
   2   7   1        3.59     1066.77    114.62 o 
   3   7   1     1251.80     1254.69     28.49 o 
   5   7   1       21.21        4.53     15.03 o 
   6   7   1        1.39       17.30     17.61 o 
   7   7   1      166.50      148.13     21.05 o 
   8   7   1      170.65      202.09     28.45 o 
   9   7   1      310.85      294.85     33.28 o 
  10   7   1       53.31      128.99     38.33 o 
  11   7   1        3.00      -24.91     39.04 o 
  12   7   1       52.27      122.45     60.98 o 
  13   7   1       15.96       24.31     51.56 o 
   0   8   1    12365.94    12759.01    193.78 o 
   1   8   1     2812.73     2820.16     30.10 o 
   2   8   1      525.51      577.42     16.56 o 
   3   8   1       77.92      122.13     17.67 o 
   4   8   1      335.26      293.48     20.88 o 
   5   8   1      696.57      715.90     37.78 o 
   6   8   1     4278.62     4041.47     64.78 o 
   7   8   1       36.84      112.26     24.47 o 
   8   8   1     1023.52     1096.78     39.54 o 
   9   8   1      116.50      112.11     32.07 o 
  10   8   1      137.64       48.33     40.24 o 
  11   8   1        4.23      -14.64     35.74 o 
  12   8   1      175.47      164.86     52.82 o 
   1   9   1     4873.69     5138.41     51.83 o 
   2   9   1      186.36      776.80     38.18 o 
   3   9   1      679.50      678.47     25.28 o 
   4   9   1      595.11      727.55     26.54 o 
   5   9   1        0.13       -1.15     18.95 o 
   6   9   1      329.04      362.37     25.29 o 
   7   9   1      134.81      172.65     24.37 o 
   8   9   1        3.12      117.64     26.91 o 
   9   9   1       70.18       70.54     33.54 o 
  10   9   1      174.57      207.31     38.78 o 
  11   9   1      109.69       81.67     47.43 o 
  12   9   1       25.08      114.70     60.05 o 
   0  10   1     4280.25     4811.96     72.81 o 
   1  10   1      428.87      505.87     19.96 o 
   2  10   1     1175.39     1065.32     28.45 o 
   3  10   1       16.57       68.02     17.57 o 
   4  10   1      536.61      486.22     25.40 o 
   5  10   1       44.80       11.30     20.30 o 
   6  10   1      435.32      361.55     26.54 o 
   7  10   1      217.40      177.54     25.78 o 
   8  10   1      408.60      423.84     32.66 o 
   9  10   1       65.37       35.64     31.17 o 
  10  10   1       14.05        2.79     38.63 o 
  11  10   1      141.45      145.51     49.11 o 
  12  10   1      102.23      -70.95     81.38 o 
   1  11   1      259.19      331.80     23.39 o 
   2  11   1      154.01      367.48     22.14 o 
   3  11   1      184.35      143.60     21.35 o 
   4  11   1     1511.81     1885.90     41.81 o 
   5  11   1       66.79       91.24     21.71 o 
   6  11   1       20.85       40.66     23.42 o 
   7  11   1      146.77      128.99     25.84 o 
   8  11   1       35.33       18.46     28.91 o 
   9  11   1      137.37      158.66     37.26 o 
  10  11   1      336.38      435.85     47.01 o 
  11  11   1        6.87       17.57     48.69 o 
   0  12   1      161.00      177.48     29.79 o 
   1  12   1       57.62       44.83     24.61 o 
   2  12   1      101.75      137.10     26.87 o 
   3  12   1       42.91       43.39     21.18 o 
   4  12   1       20.85       51.28     23.78 o 
   5  12   1      401.84      436.49     29.61 o 
   6  12   1      800.53      767.65     35.88 o 
   7  12   1        3.63       17.22     27.12 o 
   8  12   1        0.71      -11.05     28.98 o 
   9  12   1       82.78       53.84     36.15 o 
  10  12   1      158.68      167.61     50.66 o 
   1  13   1      198.71      219.02     29.90 o 
   2  13   1     1256.48     1272.95     60.68 o 
   3  13   1      125.31       83.67     28.69 o 
   4  13   1       26.95       73.65     31.14 o 
   5  13   1        4.08      -13.99     25.60 o 
   6  13   1      366.25      380.67     31.73 o 
   7  13   1        3.71      -16.52     28.14 o 
   8  13   1       75.59       46.75     35.26 o 
   9  13   1      108.14       77.36     38.34 o 
  10  13   1      184.99      127.48     57.61 o 
   0  14   1      122.25      205.65     59.68 o 
   1  14   1      137.80      126.52     37.43 o 
   2  14   1       76.61       40.78     29.62 o 
   3  14   1        0.00       -9.20     30.27 o 
   4  14   1       20.52       23.03     32.34 o 
   5  14   1      117.85       65.82     34.88 o 
   6  14   1        9.98       12.85     32.00 o 
   7  14   1      107.46       97.87     33.39 o 
   8  14   1        0.41        6.41     40.76 o 
   9  14   1       69.18      133.81     44.86 o 
   1  15   1       23.31       47.54     43.27 o 
   2  15   1       22.42      -31.11     34.41 o 
   3  15   1        6.03       -6.66     32.50 o 
   4  15   1      973.90     1094.93     48.52 o 
   5  15   1        9.73       -1.35     37.45 o 
   6  15   1      178.18       97.10     39.75 o 
   7  15   1        4.88      -68.44     45.62 o 
   8  15   1       43.82       30.76     48.22 o 
   0  16   1        0.27       15.80     61.85 o 
   1  16   1        1.13       24.09     44.53 o 
   2  16   1        4.06      -53.04     44.94 o 
   3  16   1        1.69      -31.54     35.43 o 
   4  16   1        1.90      -35.12     36.89 o 
   5  16   1        1.20      -15.98     39.84 o 
   6  16   1        2.92      -32.77     42.30 o 
   7  16   1        2.56      -36.35     49.60 o 
   1  17   1        4.85      -26.32     50.13 o 
   2  17   1       44.56        1.43     48.84 o 
   3  17   1       33.48       14.10     49.38 o 
   4  17   1        5.28       13.90     40.42 o 
   5  17   1        8.72      -53.24     43.42 o 
   0  18   1      123.15      116.94     78.39 o 
   1  18   1        0.63      -38.92     49.52 o 
   2  18   1        2.90      -34.24     51.34 o 
   3  18   1        6.54      -45.35     52.92 o 
   0   0   2     5264.10     5780.30    145.72 o 
   1   0   2     1275.22     1205.98     32.73 o 
   2   0   2      224.74      253.10     10.11 o 
   3   0   2      113.13      245.64     16.43 o 
   4   0   2    19275.06    22367.62    328.33 o 
   5   0   2     3274.21     3682.13     79.56 o 
   6   0   2    25788.92    26385.32    337.53 o 
   7   0   2     1336.67     1236.90     36.94 o 
   8   0   2    10293.04    10561.03    176.28 o 
   9   0   2        1.25      -39.60     26.40 o 
  10   0   2       19.85       67.12     41.05 o 
  11   0   2      265.44      221.87     51.50 o 
  12   0   2     1958.65     2065.86     91.83 o 
  13   0   2       13.60       -2.39    116.16 o 
  14   0   2       10.92      -52.09     57.33 o 
   1   1   2     7186.08     7350.18    126.81 o 
   2   1   2     7012.78     7082.60     88.99 o 
   3   1   2     4165.25     4004.54     71.35 o 
   4   1   2     1809.58     2001.99     41.51 o 
   5   1   2      328.58      438.54     14.54 o 
   6   1   2     2967.31     3143.62     57.34 o 
   7   1   2       30.83       70.65     13.93 o 
   8   1   2      888.09      987.15     29.12 o 
   9   1   2       63.56       63.97     22.59 o 
  10   1   2        5.47      -31.72     24.40 o 
  11   1   2      192.96      200.96     34.42 o 
  12   1   2      299.77      305.88     38.24 o 
  13   1   2       38.45       -3.60     40.82 o 
  14   1   2       70.19      109.95     49.12 o 
   0   2   2     7879.13     7815.33    137.36 o 
   1   2   2    15553.68    16309.08    318.49 o 
   2   2   2    31222.23    32169.57    444.98 o 
   3   2   2     1330.90     1574.75     36.82 o 
   4   2   2      386.73      721.51     35.06 o 
   5   2   2       29.56       23.69      9.03 o 
   6   2   2    16973.34    17869.79    254.64 o 
   7   2   2      109.21       90.63     14.45 o 
   8   2   2     1900.69     1870.48     36.65 o 
   9   2   2       32.29       42.61     19.51 o 
  10   2   2      279.75      273.35     24.95 o 
  11   2   2       98.04       87.15     28.04 o 
  12   2   2      354.51      420.07     44.31 o 
  13   2   2        2.87      -55.02     47.44 o 
  14   2   2      121.05      260.52     59.74 o 
   1   3   2    13256.82    13696.04    116.75 o 
   2   3   2    29006.35    28174.03    225.19 o 
   3   3   2      754.26      658.10     15.07 o 
   4   3   2     5900.55     5419.44     75.23 o 
   5   3   2     1762.69     1889.12     27.80 o 
   6   3   2      448.51      502.53     16.08 o 
   7   3   2      585.02      581.94     19.75 o 
   8   3   2      447.80      479.73     22.60 o 
   9   3   2      361.46      317.08     23.38 o 
  10   3   2      702.47      789.70     31.71 o 
  11   3   2       19.85       40.03     35.17 o 
  12   3   2       28.57       -1.32     39.48 o 
  13   3   2        3.30       13.57     48.50 o 
  14   3   2        0.49      -79.77     53.18 o 
   0   4   2   214122.13   205735.77   2083.82 o 
   1   4   2     1451.51     1434.22     16.80 o 
   2   4   2      193.27      254.14     15.89 o 
   3   4   2     9405.17     9439.50     85.93 o 
   4   4   2     3195.80     3746.96     53.20 o 
   5   4   2     2123.96     2172.51     30.32 o 
   6   4   2      146.27      160.29     13.64 o 
   7   4   2       16.67        8.49     13.40 o 
   8   4   2       20.46       32.37     17.10 o 
   9   4   2       25.46       24.20     22.40 o 
  10   4   2      528.76      538.38     46.93 o 
  11   4   2        1.97      -32.60     37.64 o 
  12   4   2       35.27       22.07     41.15 o 
  13   4   2      174.91      157.13     65.01 o 
   1   5   2        3.46       11.65      5.40 o 
   2   5   2     4529.02     4169.15     52.09 o 
   3   5   2     4660.18     4313.73     43.74 o 
   4   5   2    19530.02    18201.71    171.54 o 
   5   5   2      209.74      251.41     12.67 o 
   6   5   2      290.04      300.14     16.16 o 
   7   5   2      177.95      192.11     17.23 o 
   8   5   2     1156.80     1069.37     38.26 o 
   9   5   2       17.87       32.12     25.92 o 
  10   5   2     1217.91     1292.69     67.42 o 
  11   5   2        2.35      -20.54     37.87 o 
  12   5   2        1.21       21.60     43.52 o 
  13   5   2       22.50      -13.43     51.27 o 
   0   6   2     1943.74     4036.94    105.78 o 
   1   6   2      199.90      193.33      7.68 o 
   2   6   2      298.27      372.70     11.97 o 
   3   6   2     1341.42     1397.13     23.36 o 
   4   6   2      836.84     1044.75     24.68 o 
   5   6   2        0.73       11.49     10.03 o 
   6   6   2      767.38     1224.19     27.91 o 
   7   6   2      371.78      394.93     30.07 o 
   8   6   2      459.95      616.94     35.51 o 
   9   6   2       44.81       64.67     28.49 o 
  10   6   2      188.50      259.46     38.73 o 
  11   6   2      123.25      133.47     41.58 o 
  12   6   2      114.46       64.16     44.70 o 
  13   6   2        5.79      -40.44     45.38 o 
   1   7   2     3531.86     3379.98     35.08 o 
   2   7   2    18753.27    17987.70    149.82 o 
   3   7   2       83.16       63.46      9.31 o 
   4   7   2     4550.94     4186.67     50.62 o 
   5   7   2        1.75        8.18     15.54 o 
   6   7   2      125.67      176.75     19.39 o 
   7   7   2      932.89      983.24     33.83 o 
   8   7   2      556.31      537.77     31.38 o 
   9   7   2       23.67       38.00     29.68 o 
  10   7   2     1116.12     1104.48     88.40 o 
  11   7   2       84.95       61.23     40.96 o 
  12   7   2       76.52       59.57     46.14 o 
  13   7   2        0.01        2.55     43.65 o 
   0   8   2      948.86     1086.30     30.86 o 
   1   8   2      454.27      610.34     14.44 o 
   2   8   2       75.47      357.38     47.69 o 
   3   8   2       45.04       44.18     13.00 o 
   4   8   2       35.66      105.66     18.61 o 
   5   8   2        4.47       17.14     16.74 o 
   7   8   2      105.21       91.43     22.55 o 
   8   8   2      135.43      169.56     28.13 o 
   9   8   2        3.49      -44.96     34.15 o 
  10   8   2       13.38       -3.98     37.48 o 
  11   8   2        4.98      -31.58     40.34 o 
  12   8   2        5.36        0.07     43.76 o 
   1   9   2      449.40      572.20     20.17 o 
   2   9   2     1027.57      854.09     21.09 o 
   3   9   2       82.10      105.30     17.06 o 
   4   9   2     3059.27     3108.46     50.94 o 
   5   9   2      752.31      720.77     27.66 o 
   6   9   2      106.97      125.77     22.05 o 
   7   9   2      518.02      474.29     29.38 o 
   8   9   2     1947.61     1834.09     50.48 o 
   9   9   2       44.38        9.29     36.79 o 
  10   9   2      651.98      704.85     51.63 o 
  11   9   2        9.61      -50.80     63.71 o 
  12   9   2       11.29        2.76     48.58 o 
   0  10   2     2177.27     2793.93     57.33 o 
   1  10   2       33.62       35.76     13.58 o 
   2  10   2      273.79      496.86     25.78 o 
   3  10   2       49.95       17.02     17.58 o 
   4  10   2      746.09      903.44     29.49 o 
   5  10   2      850.70      952.68     31.96 o 
   6  10   2       62.76      116.24     24.21 o 
   7  10   2      454.65      434.17     29.88 o 
   8  10   2      558.37      582.93     34.12 o 
   9  10   2      147.19       97.52     34.67 o 
  10  10   2        7.08       22.50     41.63 o 
  11  10   2      146.57      142.95     41.53 o 
   1  11   2      245.16      297.89     25.57 o 
   2  11   2      976.37     1020.26     27.04 o 
   3  11   2       17.42       34.78     19.75 o 
   4  11   2     2346.54     2310.10     45.41 o 
   5  11   2       71.88      100.75     23.66 o 
   6  11   2      652.56      581.95     31.16 o 
   7  11   2       43.19       42.43     26.75 o 
   8  11   2       10.79       44.95     31.61 o 
   9  11   2      224.35      322.79     40.85 o 
  10  11   2       22.83       46.48     37.05 o 
  11  11   2        0.23      -20.36     49.89 o 
   0  12   2     1147.38     1227.04     66.45 o 
   1  12   2       74.75       53.23     25.17 o 
   2  12   2      287.23      352.10     32.73 o 
   3  12   2      106.19       68.46     22.97 o 
   4  12   2      192.25      257.75     23.71 o 
   5  12   2       68.12       67.85     24.11 o 
   6  12   2      811.86      981.84     41.39 o 
   7  12   2       39.56       29.89     26.87 o 
   8  12   2      145.71      150.45     31.95 o 
   9  12   2       25.37       90.06     41.87 o 
  10  12   2       54.39       43.18     43.50 o 
   1  13   2      352.00      346.91     30.30 o 
   2  13   2      128.74      112.99     29.38 o 
   3  13   2        8.88       39.42     33.14 o 
   4  13   2        8.05      -36.16     32.03 o 
   5  13   2       69.61       74.55     27.69 o 
   6  13   2       21.10       58.10     30.52 o 
   7  13   2       54.06       34.19     33.65 o 
   8  13   2        2.22      -48.81     33.26 o 
   9  13   2        2.12      -24.95     35.79 o 
  10  13   2       14.66       19.31     43.61 o 
   0  14   2      660.32      620.46     66.34 o 
   1  14   2        9.28       22.14     39.19 o 
   2  14   2      117.39      127.95     31.21 o 
   3  14   2       28.14       42.11     30.94 o 
   4  14   2      283.59      236.30     35.28 o 
   5  14   2       53.95       79.46     35.56 o 
   6  14   2      130.63      154.06     34.95 o 
   7  14   2       17.49       -8.36     38.57 o 
   8  14   2        6.29      -31.67     35.46 o 
   9  14   2        0.22      -14.21     38.17 o 
   1  15   2      224.54      162.91     44.18 o 
   2  15   2       14.96       30.68     34.72 o 
   3  15   2        2.41       21.62     32.80 o 
   4  15   2      173.69      187.70     38.83 o 
   5  15   2       62.29       63.38     37.91 o 
   6  15   2       84.76       61.27     40.41 o 
   7  15   2       89.59       47.67     46.42 o 
   8  15   2      164.56      103.78     44.35 o 
   0  16   2        2.41      -27.02     57.48 o 
   1  16   2       57.64      -24.15     45.91 o 
   2  16   2       13.30       35.58     46.95 o 
   3  16   2        0.19      -45.46     40.38 o 
   4  16   2        1.55       55.26     37.67 o 
   5  16   2       98.45      110.28     40.61 o 
   6  16   2      214.52      184.77     50.28 o 
   7  16   2       32.72        6.54     50.07 o 
   1  17   2        5.39      -10.90     48.78 o 
   2  17   2       87.87       79.41     49.79 o 
   3  17   2        0.31      -50.50     49.91 o 
   4  17   2       23.65       -8.31     44.83 o 
   5  17   2        0.00       19.38     41.84 o 
   0  18   2       37.41      -47.80     70.64 o 
   1  18   2        2.51       12.72     52.68 o 
   2  18   2        7.81       51.36     55.68 o 
   1   1   3      191.05      233.16     12.16 o 
   2   1   3    27941.14    26361.92    263.90 o 
   3   1   3     1364.36     1229.34     17.47 o 
   4   1   3    16979.70    17034.07    280.92 o 
   5   1   3     2491.02     3109.84     43.02 o 
   6   1   3      807.70      721.37     21.08 o 
   7   1   3      149.48      186.84     17.43 o 
   8   1   3     4891.92     5189.43     82.89 o 
   9   1   3      947.93      894.35     34.53 o 
  10   1   3     2207.78     2310.34     54.94 o 
  11   1   3      355.59      294.95     34.82 o 
  12   1   3      113.69      146.54     41.15 o 
  13   1   3        0.43        2.73     40.61 o 
  14   1   3       25.31       60.79     53.44 o 
   0   2   3      168.76      248.43      9.98 o 
   1   2   3     1689.03     1531.07     19.59 o 
   2   2   3    30159.09    28096.92    248.28 o 
   3   2   3       11.23       16.60      4.62 o 
   4   2   3      250.91      350.64     10.87 o 
   5   2   3     1475.72     1485.93     23.71 o 
   6   2   3     2845.33     2445.03     36.22 o 
   7   2   3      155.55      200.22     15.37 o 
   8   2   3        7.07       15.64     17.91 o 
   9   2   3       84.60       47.47     19.27 o 
  10   2   3       50.20       47.61     23.45 o 
  11   2   3      130.85      119.61     29.40 o 
  12   2   3      117.87      109.28     38.68 o 
  13   2   3        2.22      -34.20     50.08 o 
  14   2   3       88.65      123.20     56.83 o 
   1   3   3    24505.90    27404.59    560.55 o 
   2   3   3    49358.94    54074.29    736.35 o 
   3   3   3     7098.42     6879.01     64.32 o 
   4   3   3     8445.29     8158.16    112.34 o 
   5   3   3     1573.37     1761.28     28.53 o 
   6   3   3      194.03      226.05     13.12 o 
   7   3   3      409.20      433.95     21.00 o 
   8   3   3      686.50      687.01     25.24 o 
   9   3   3      155.25      149.84     20.85 o 
  10   3   3      321.47      382.59     29.09 o 
  11   3   3       64.24       58.12     35.51 o 
  12   3   3      254.07      321.03     44.53 o 
  13   3   3        0.03       -1.41     57.58 o 
  14   3   3      244.95      306.23    124.60 o 
   0   4   3      424.49      861.66     35.90 o 
   1   4   3    10248.06     9856.49     79.00 o 
   2   4   3     5621.88     5148.11     46.95 o 
   3   4   3      205.73      275.18     10.18 o 
   4   4   3     1833.89     1776.70     29.10 o 
   5   4   3        6.94        9.66     10.28 o 
   6   4   3     9487.53     9306.08    109.16 o 
   7   4   3        4.45        9.26     15.57 o 
   8   4   3     2316.74     2399.45     41.70 o 
   9   4   3       61.30       33.79     21.77 o 
  10   4   3       49.64       -8.32     40.24 o 
  11   4   3        1.84      -16.96     36.41 o 
  12   4   3      788.44      843.00     53.95 o 
  13   4   3       61.20      161.47     85.39 o 
   1   5   3     3490.63     3783.02     34.65 o 
   2   5   3     1121.09     1709.18     60.29 o 
   3   5   3      233.61      325.63     19.01 o 
   4   5   3     5758.92     6848.05    149.44 o 
   5   5   3      194.25      243.12     13.00 o 
   6   5   3      565.37      617.99     25.77 o 
   7   5   3        9.17       16.58     14.32 o 
   8   5   3     1296.51     1571.78     62.57 o 
   9   5   3       28.35       28.19     31.21 o 
  10   5   3      373.39      302.27     38.93 o 
  11   5   3        2.28       19.13     38.05 o 
  12   5   3       92.09       78.53     44.95 o 
  13   5   3        2.43       43.84     49.10 o 
   0   6   3    16860.00    15609.86    165.65 o 
   1   6   3     1928.77     1926.93     23.17 o 
   2   6   3     7763.49     7196.64     64.92 o 
   3   6   3     1116.59     1141.54     23.75 o 
   4   6   3     2441.50     2273.33     30.56 o 
   5   6   3      158.44      241.79     13.40 o 
   6   6   3     3476.03     3302.63     51.02 o 
   7   6   3     1193.67     1053.71     33.26 o 
   8   6   3     3274.70     3197.36     84.27 o 
   9   6   3      254.88      297.58     38.18 o 
  10   6   3      367.85      326.46     41.57 o 
  11   6   3      324.38      389.69     69.20 o 
  12   6   3      349.43      423.84     53.11 o 
  13   6   3        4.67       62.65     48.17 o 
   1   7   3     1238.15     1147.17     17.09 o 
   2   7   3      107.06      567.92     36.96 o 
   3   7   3      258.26      260.82     15.31 o 
   5   7   3      760.82      831.30     26.53 o 
   6   7   3       13.58       26.60     18.45 o 
   7   7   3      227.18      256.81     25.17 o 
   8   7   3       21.33        3.58     24.01 o 
   9   7   3      277.00      365.76     47.25 o 
  10   7   3        3.14       25.34     37.73 o 
  11   7   3       14.75       30.93     42.21 o 
  12   7   3       39.42       48.60     47.03 o 
  13   7   3        0.10       17.98     59.99 o 
   0   8   3    16995.34    15837.17    194.51 o 
   1   8   3     1793.85     1860.37     25.12 o 
   2   8   3     2374.86     2441.40     34.36 o 
   3   8   3     2598.42     2558.20     37.95 o 
   4   8   3      510.15      525.97     22.03 o 
   5   8   3     4329.46     4081.24     58.41 o 
   6   8   3     4278.50     3988.22     71.25 o 
   7   8   3      214.60      196.19     23.76 o 
   8   8   3       99.67       61.02     29.13 o 
   9   8   3      658.10      727.63     51.84 o 
  10   8   3      181.26      164.08     40.88 o 
  11   8   3       27.23       31.65     43.76 o 
  12   8   3        7.57       -1.86     47.48 o 
   1   9   3      152.43      131.54     13.09 o 
   2   9   3     1234.18     1355.13     28.36 o 
   3   9   3       80.38      121.68     17.54 o 
   4   9   3      116.55      341.43     26.87 o 
   5   9   3      138.70      118.31     20.91 o 
   6   9   3      147.83      150.66     24.43 o 
   7   9   3        1.87       16.42     23.51 o 
   8   9   3      397.44      377.67     36.23 o 
   9   9   3        0.42       11.60     33.35 o 
  10   9   3       17.92       63.34     40.98 o 
  11   9   3       16.71      -12.44     44.08 o 
  12   9   3        9.67       11.58     47.28 o 
   0  10   3     1519.06     1566.60     42.70 o 
   1  10   3     1194.94     1153.38     26.95 o 
   2  10   3      336.25      412.55     19.77 o 
   3  10   3       54.66       73.13     18.93 o 
   4  10   3     1364.91     1268.54     43.56 o 
   5  10   3       81.65       46.65     20.98 o 
   6  10   3      769.91      733.27     32.04 o 
   7  10   3       21.89       -1.25     24.30 o 
   8  10   3      208.21      231.04     36.46 o 
   9  10   3       31.60       -2.35     34.80 o 
  10  10   3       18.92        9.12     41.58 o 
  11  10   3        0.44      -21.46     46.04 o 
   1  11   3      921.14      956.92     28.63 o 
   2  11   3     3302.19     3125.30     50.38 o 
   3  11   3      277.59      297.25     26.82 o 
   4  11   3     1028.34     1103.58     33.76 o 
   5  11   3        1.29       11.20     23.08 o 
   6  11   3      100.27       77.32     25.91 o 
   7  11   3      494.26      516.01     36.62 o 
   8  11   3       52.70       48.08     32.82 o 
   9  11   3      439.45      385.59     48.70 o 
  10  11   3        4.44      -22.89     42.87 o 
  11  11   3       14.48      -31.83     64.85 o 
   0  12   3      972.76      875.93     57.86 o 
   1  12   3      493.42      505.16     34.50 o 
   2  12   3       18.01       60.21     29.18 o 
   3  12   3      168.95      189.44     27.28 o 
   4  12   3        1.50       -3.00     22.64 o 
   5  12   3       90.70       96.11     26.19 o 
   6  12   3      261.46      247.43     29.81 o 
   7  12   3       33.10       64.99     32.93 o 
   8  12   3       15.56        1.54     35.96 o 
   9  12   3      110.76       58.03     40.40 o 
  10  12   3        1.76        8.21     41.87 o 
   1  13   3       24.28       58.90     30.81 o 
   2  13   3      125.19      207.34     34.64 o 
   3  13   3      217.11      182.00     35.79 o 
   4  13   3      614.31      686.33     43.13 o 
   5  13   3      108.94       74.71     28.13 o 
   6  13   3        4.71       39.14     29.14 o 
   7  13   3       43.98       87.66     31.53 o 
   8  13   3      215.98      207.12     35.16 o 
   9  13   3       17.13      -20.67     41.58 o 
  10  13   3       41.85       73.01     70.22 o 
   0  14   3        0.12       79.55     53.70 o 
   1  14   3       11.80       15.70     32.69 o 
   2  14   3        0.46      -29.72     30.24 o 
   3  14   3        6.09       48.95     35.02 o 
   4  14   3        0.40       31.66     37.82 o 
   5  14   3      148.71       82.12     54.04 o 
   6  14   3        1.08      -55.83     37.22 o 
   7  14   3        0.31      -10.49     35.65 o 
   8  14   3        5.97       27.89     39.81 o 
   9  14   3        0.58       21.04     39.22 o 
   1  15   3       43.28      -27.50     39.55 o 
   2  15   3        9.22      -33.26     36.36 o 
   3  15   3        0.69      -10.35     33.04 o 
   4  15   3      180.56      172.47     37.83 o 
   5  15   3       31.31       60.44     38.28 o 
   6  15   3       12.79       -9.54     43.50 o 
   7  15   3        6.56      -56.52     44.37 o 
   8  15   3       56.23        9.52     44.11 o 
   0  16   3        0.38       32.73     65.71 o 
   1  16   3       19.21      -24.70     43.16 o 
   2  16   3       53.84       48.67     45.46 o 
   3  16   3       14.20      -23.13     39.73 o 
   4  16   3        7.22       42.12     39.54 o 
   5  16   3       36.06       54.50     43.51 o 
   6  16   3        7.63        6.34     46.95 o 
   1  17   3        1.96       17.08     48.77 o 
   2  17   3      162.10      144.82     52.90 o 
   3  17   3        1.11      -32.43     47.46 o 
   4  17   3        9.15       -6.27     46.12 o 
   5  17   3       13.79       16.62     48.10 o 
   0  18   3        8.51       -6.68     72.76 o 
   1  18   3       15.12       67.79     53.39 o 
   2  18   3        5.40       53.42     54.24 o 
   0   0   4    63460.71    60941.34   1469.89 o 
   1   0   4    15947.84    15432.39    279.86 o 
   2   0   4    52588.34    47443.36    841.06 o 
   3   0   4     3646.36     3519.86     52.23 o 
   4   0   4     4485.30     4376.21     99.98 o 
   5   0   4     1853.86     1905.43     45.08 o 
   6   0   4    10032.28     9859.40    160.02 o 
   7   0   4      213.48      220.88     25.18 o 
   8   0   4       68.46       62.73     35.49 o 
   9   0   4      311.30      314.23     34.49 o 
  10   0   4       28.27       27.16     38.06 o 
  11   0   4        2.10      -54.19     43.29 o 
  12   0   4     1033.38     1030.25     74.62 o 
  13   0   4      387.07      445.50     67.84 o 
  14   0   4      381.97      396.37     77.64 o 
   1   1   4      485.49      557.55     18.42 o 
   2   1   4     1259.50     1072.18     19.01 o 
   3   1   4     1395.30     1295.41     17.19 o 
   4   1   4     1532.79     1527.60     25.86 o 
   5   1   4       57.18       52.80     11.14 o 
   6   1   4     1043.73     1088.46     25.95 o 
   7   1   4      322.93      311.51     19.28 o 
   8   1   4       22.31      -25.67     17.11 o 
   9   1   4      130.52      154.46     23.62 o 
  10   1   4        1.94       55.37     25.20 o 
  11   1   4       16.40        5.29     30.44 o 
  12   1   4       42.44        5.98     33.98 o 
  13   1   4       22.00       27.40     40.84 o 
  14   1   4       56.76        7.92     55.71 o 
   0   2   4     5607.40     5622.59     77.12 o 
   1   2   4     5846.69     6394.94    101.00 o 
   2   2   4    21394.52    20757.38    185.48 o 
   3   2   4     2649.38     2838.08     33.31 o 
   4   2   4     1417.61     1437.16     20.70 o 
   5   2   4     2671.72     2848.64     35.74 o 
   6   2   4     8200.76     8285.38     86.57 o 
   7   2   4     1409.11     1247.35     27.69 o 
   8   2   4     4249.72     3851.80     55.32 o 
   9   2   4      184.26      212.98     26.02 o 
  10   2   4      689.96      649.16     45.81 o 
  11   2   4      384.58      383.04     36.05 o 
  12   2   4      525.05      704.30     48.63 o 
  13   2   4        1.33       20.34     50.08 o 
  14   2   4        2.05       36.60     85.28 o 
   1   3   4     1926.15     1654.96     20.17 o 
   2   3   4    10119.38     9013.98     84.77 o 
   3   3   4       45.21       61.63      7.12 o 
   4   3   4     3072.87     3083.01     40.68 o 
   5   3   4     1386.61     1566.50     23.45 o 
   6   3   4     1008.01      865.71     23.63 o 
   7   3   4      146.52      137.55     16.21 o 
   8   3   4      489.11      505.47     23.45 o 
   9   3   4       62.65       60.69     22.67 o 
  10   3   4     1401.24     1352.86     52.10 o 
  11   3   4      358.30      386.94     45.66 o 
  12   3   4       57.08       68.75     45.92 o 
  13   3   4       43.45       24.39     51.73 o 
   0   4   4      217.87      223.21     20.42 o 
   1   4   4       31.14       75.97      6.89 o 
   2   4   4      816.23      988.33     29.51 o 
   3   4   4     1895.27     2039.11     29.77 o 
   4   4   4     1869.44     2140.46     30.33 o 
   5   4   4     3750.32     4278.69     73.44 o 
   6   4   4     8992.47     9313.89    126.95 o 
   7   4   4      166.93      124.06     16.22 o 
   8   4   4     1306.56     1383.34     33.55 o 
   9   4   4      284.63      324.46     29.66 o 
  10   4   4        3.56       14.51     32.60 o 
  11   4   4      219.22      197.13     40.87 o 
  12   4   4      203.96      271.36     48.20 o 
  13   4   4       52.21       10.86     52.93 o 
   1   5   4      389.36      398.10      9.82 o 
   2   5   4     2383.16     2144.80     23.63 o 
   3   5   4     2885.26     2600.51     28.38 o 
   4   5   4    12029.44    11422.55    110.21 o 
   5   5   4     2262.89     2170.94     45.40 o 
   6   5   4      510.59      489.52     26.38 o 
   7   5   4      593.65      679.32     29.36 o 
   8   5   4     6597.33     6223.19     95.01 o 
   9   5   4       52.87       34.31     29.58 o 
  10   5   4      150.89      163.52     37.59 o 
  11   5   4       12.15       10.67     39.01 o 
  12   5   4      401.58      466.32     49.36 o 
  13   5   4        1.72      -31.33     46.94 o 
   0   6   4     2402.72     3027.31     97.24 o 
   1   6   4     8966.53     9297.80     76.98 o 
   2   6   4      505.10      823.54     44.60 o 
   3   6   4      190.46      227.21      9.37 o 
   4   6   4      836.42     1146.02     35.42 o 
   5   6   4        9.15        8.84     11.03 o 
   6   6   4      666.50      932.03     48.20 o 
   7   6   4        2.01       20.77     20.03 o 
   8   6   4      193.59      184.92     38.41 o 
   9   6   4      350.88      359.66     40.72 o 
  10   6   4        1.13       -7.51     35.22 o 
  11   6   4      115.77      135.75     41.99 o 
  12   6   4       10.36       37.95     73.18 o 
  13   6   4        1.00        6.96     49.31 o 
   1   7   4     8444.42     8841.66     79.03 o 
   2   7   4    36527.76    35583.10    357.12 o 
   3   7   4       82.87      265.21     30.08 o 
   4   7   4     2293.12     2075.64     38.51 o 
   5   7   4        5.61       11.03     15.56 o 
   6   7   4      182.18      131.67     19.27 o 
   7   7   4      740.96      818.99     31.72 o 
   8   7   4       25.95       18.93     26.57 o 
   9   7   4     3255.88     3133.96    155.46 o 
  10   7   4      279.99      270.50     50.30 o 
  11   7   4       38.81       22.19     43.42 o 
  12   7   4       21.26       51.27     45.37 o 
  13   7   4       52.60       50.20     81.29 o 
   0   8   4     6021.44     7575.65    139.15 o 
   1   8   4     2766.30     2555.07     28.90 o 
   2   8   4      831.52      874.43     20.40 o 
   3   8   4     1132.47     1164.27     28.07 o 
   4   8   4      202.28      285.91     19.28 o 
   5   8   4      175.28      224.71     20.87 o 
   6   8   4     1212.14     1315.96     35.28 o 
   7   8   4      462.45      598.15     33.98 o 
   8   8   4      313.03      368.97     37.74 o 
   9   8   4       77.58      105.29     37.67 o 
  10   8   4        7.69       84.89     39.05 o 
  11   8   4       23.26       45.96     41.31 o 
  12   8   4       48.19      105.38     51.00 o 
   1   9   4     1216.20     1229.03     24.57 o 
   2   9   4     2304.42     2238.69     36.55 o 
   3   9   4     2239.64     1877.12     36.44 o 
   4   9   4     4457.26     4134.54     59.50 o 
   5   9   4      230.23      234.98     22.30 o 
   6   9   4       33.16       52.22     21.51 o 
   7   9   4      164.35      145.74     29.38 o 
   8   9   4     1023.48      974.60     44.66 o 
   9   9   4        4.42       23.12     34.48 o 
  10   9   4       15.96      -35.82     39.94 o 
  11   9   4       99.24       77.10     45.72 o 
  12   9   4        7.46      -84.59     56.39 o 
   0  10   4     1282.26     1422.58     44.50 o 
   1  10   4      264.70      254.74     19.26 o 
   2  10   4     1787.19     1714.28     33.28 o 
   3  10   4       10.73        4.87     18.08 o 
   4  10   4      319.44      344.88     24.07 o 
   5  10   4       17.79       11.16     20.27 o 
   6  10   4      550.66      635.87     30.97 o 
   7  10   4       10.22       29.00     26.41 o 
   8  10   4        9.66      -22.81     30.90 o 
   9  10   4       14.84       -5.80     32.88 o 
  10  10   4        0.98       -1.54     44.05 o 
  11  10   4        5.91      -47.33     43.63 o 
   1  11   4       55.17       73.98     19.38 o 
   2  11   4      312.50      288.90     22.49 o 
   3  11   4      305.11      316.13     23.73 o 
   4  11   4       15.34       21.29     22.05 o 
   5  11   4      131.07      137.24     24.21 o 
   6  11   4      199.43      248.64     28.48 o 
   7  11   4       56.60       38.77     29.11 o 
   8  11   4      313.01      248.20     37.86 o 
   9  11   4        0.96        6.61     36.27 o 
  10  11   4      482.17      483.34     87.19 o 
  11  11   4       76.96       21.09     49.44 o 
   0  12   4      514.39      655.99     46.04 o 
   1  12   4        1.81       -1.49     27.22 o 
   2  12   4      529.00      613.21     37.84 o 
   3  12   4      197.57      184.86     27.67 o 
   4  12   4      142.79      115.23     24.60 o 
   5  12   4     1207.20     1111.26     42.84 o 
   6  12   4      806.12      850.57     41.30 o 
   7  12   4       34.92       60.65     32.61 o 
   8  12   4       10.66       47.57     33.97 o 
   9  12   4        1.12       25.03     40.60 o 
  10  12   4        1.75       63.40     43.21 o 
   1  13   4       57.24       27.32     31.13 o 
   2  13   4       20.35       64.63     31.54 o 
   3  13   4       55.11       59.17     33.02 o 
   4  13   4       66.52       41.71     29.79 o 
   5  13   4       30.69       46.81     27.06 o 
   6  13   4        3.74       -9.29     31.04 o 
   7  13   4      189.94      176.47     35.43 o 
   8  13   4       12.55       -3.51     43.18 o 
   9  13   4       13.41       15.90     43.93 o 
   0  14   4      362.94      469.30     96.09 o 
   1  14   4       66.82        0.69     33.70 o 
   2  14   4       21.76       77.79     35.24 o 
   3  14   4        8.07       -2.79     35.86 o 
   4  14   4      108.71       41.42     37.09 o 
   5  14   4        2.36       15.45     38.38 o 
   6  14   4       37.81      -11.16     37.52 o 
   7  14   4       28.64       49.90     32.88 o 
   8  14   4      119.48      176.10     37.46 o 
   9  14   4       24.56       -8.28     43.52 o 
   1  15   4        3.43      -35.00     40.30 o 
   2  15   4        0.70       33.47     37.53 o 
   3  15   4       52.25      -22.13     38.48 o 
   4  15   4        0.35      -45.98     41.16 o 
   5  15   4        1.80      -24.14     46.55 o 
   6  15   4        5.66      -12.77     51.58 o 
   7  15   4       34.09      136.76     53.26 o 
   8  15   4        0.02       -2.66     47.01 o 
   0  16   4      322.40      235.85     69.33 o 
   1  16   4       10.97      -35.56     46.91 o 
   2  16   4       15.88        9.51     46.37 o 
   3  16   4        0.64      -12.60     41.35 o 
   4  16   4       20.32       54.45     39.04 o 
   5  16   4        0.27       31.50     45.33 o 
   6  16   4       14.81       -2.47     46.97 o 
   1  17   4       39.47        1.15     50.67 o 
   2  17   4        9.63       39.10     50.62 o 
   3  17   4        1.05      -16.92     49.13 o 
   4  17   4       17.77       32.36     53.96 o 
   5  17   4        6.13      -30.21     47.26 o 
   0  18   4       20.83      -74.44     70.94 o 
   1  18   4        1.60       38.33     54.22 o 
   2  18   4        7.88       51.86     54.62 o 
   1   1   5    17123.40    16759.67    174.34 o 
   2   1   5    21256.21    20494.32    198.20 o 
   3   1   5     4631.61     4317.42     48.11 o 
   4   1   5    14648.59    14248.65    130.29 o 
   5   1   5     2844.29     2772.06     40.87 o 
   6   1   5     1489.09     1283.84     28.72 o 
   7   1   5       17.45        9.77     15.05 o 
   8   1   5     4638.36     4194.90     62.19 o 
   9   1   5      451.50      537.32     29.83 o 
  10   1   5      559.04      731.08     36.23 o 
  11   1   5       51.81       77.95     31.65 o 
  12   1   5       84.93       75.57     34.14 o 
  13   1   5       21.77       43.32     40.91 o 
  14   1   5       29.04        0.97     65.22 o 
   0   2   5      306.38      269.05     14.63 o 
   1   2   5     2147.66     2085.59     26.64 o 
   2   2   5      237.80      397.60     32.16 o 
   3   2   5     2776.93     2767.77     30.72 o 
   4   2   5     1379.11     1324.85     20.19 o 
   5   2   5     1934.74     1858.45     26.01 o 
   6   2   5     1337.81     1309.24     32.41 o 
   7   2   5      660.94      684.35     20.54 o 
   8   2   5     4546.09     4224.76     64.30 o 
   9   2   5      156.77      137.07     23.70 o 
  10   2   5      733.39      669.11     38.09 o 
  11   2   5       33.81       -4.38     26.77 o 
  12   2   5       76.30      115.70     41.15 o 
  13   2   5       47.23       79.03     50.57 o 
   1   3   5      217.08      180.94      8.02 o 
   2   3   5    12419.33    13066.74    308.15 o 
   3   3   5      679.16      677.59     18.16 o 
   4   3   5     8511.71     8069.77     75.91 o 
   5   3   5     2642.69     2626.84     32.29 o 
   6   3   5      126.30      154.27     13.09 o 
   7   3   5      725.69      714.27     22.88 o 
   8   3   5     1285.39     1309.27     35.40 o 
   9   3   5     3451.07     3195.52     62.81 o 
  10   3   5     1200.58     1264.29     40.62 o 
  11   3   5      351.98      281.88     34.94 o 
  12   3   5       23.14       84.39     48.39 o 
  13   3   5       13.94      -76.73     51.15 o 
   0   4   5    17514.72    15678.37    184.62 o 
   1   4   5     4056.20     3910.76     37.87 o 
   2   4   5    11635.97    11161.09     90.57 o 
   3   4   5      509.04      536.38     13.19 o 
   4   4   5      389.46      394.54     12.32 o 
   5   4   5      802.71      708.94     16.74 o 
   6   4   5     6414.68     6200.68     68.89 o 
   7   4   5      246.81      224.65     18.38 o 
   8   4   5       17.77       -9.58     18.63 o 
   9   4   5     1676.16     1687.95     48.87 o 
  10   4   5       96.06      131.38     36.85 o 
  11   4   5       38.87       54.41     37.14 o 
  12   4   5      166.44      167.19     43.97 o 
  13   4   5       73.98      -39.44     53.42 o 
   1   5   5      880.47      976.90     16.49 o 
   2   5   5     2179.44     2149.15     24.63 o 
   3   5   5     2086.81     2671.76     84.56 o 
   4   5   5     2478.49     3318.04     71.84 o 
   5   5   5      873.18      870.14     20.47 o 
   6   5   5      149.33      150.90     14.48 o 
   7   5   5       56.55       90.12     24.50 o 
   8   5   5      626.13      671.99     33.74 o 
   9   5   5      102.57      122.05     49.38 o 
  10   5   5       19.86       26.43     34.26 o 
  11   5   5        3.75      -48.95     37.82 o 
  12   5   5        7.53        7.69     43.93 o 
  13   5   5       10.08      -20.44     64.93 o 
   0   6   5     7979.91     7032.78     90.50 o 
   1   6   5     6992.88     6452.85     56.52 o 
   2   6   5     7724.76     7315.75     63.53 o 
   3   6   5     1247.04     1309.51     22.40 o 
   4   6   5     2041.23     1907.11     27.92 o 
   5   6   5     1784.85     1732.85     32.48 o 
   6   6   5     4705.90     4622.91     61.74 o 
   7   6   5      540.56      598.23     31.97 o 
   8   6   5      525.71      552.65     34.46 o 
   9   6   5        4.05      -40.21     31.54 o 
  10   6   5       80.30       55.21     37.06 o 
  11   6   5       32.90        6.85     39.66 o 
  12   6   5      239.69      219.22     56.70 o 
  13   6   5       26.56      -23.88     50.30 o 
   1   7   5      782.19      820.54     16.58 o 
   3   7   5     3997.37     4178.69     79.37 o 
   4   7   5     1695.25     1658.71     29.67 o 
   5   7   5     1123.95     1063.10     31.80 o 
   6   7   5      200.79      258.28     22.62 o 
   7   7   5       80.02       86.67     26.10 o 
   8   7   5      238.84      176.27     30.49 o 
   9   7   5      229.20      244.03     39.46 o 
  10   7   5        4.13        4.08     36.97 o 
  11   7   5       66.28       76.58     41.73 o 
  12   7   5        4.17        5.01     45.78 o 
   0   8   5       81.80       63.71     13.54 o 
   1   8   5     4467.61     4147.46     41.49 o 
   2   8   5     5170.72     4992.58     61.47 o 
   3   8   5     1346.88     1342.60     25.95 o 
   4   8   5      853.85      885.93     28.02 o 
   5   8   5     2924.51     2555.87     45.21 o 
   6   8   5     6318.12     6115.05     90.10 o 
   7   8   5       47.65       62.36     27.99 o 
   8   8   5        7.81        4.80     29.33 o 
   9   8   5       65.50       49.00     32.35 o 
  10   8   5        1.78      -26.89     40.85 o 
  11   8   5       23.50       62.44     43.37 o 
  12   8   5       90.24      130.53     51.53 o 
   1   9   5        7.66       13.62     11.63 o 
   2   9   5      172.76      219.87     17.76 o 
   3   9   5      186.64      221.64     18.55 o 
   4   9   5      748.70      824.49     27.93 o 
   5   9   5      175.22      171.60     22.55 o 
   6   9   5      510.68      507.75     30.11 o 
   7   9   5       14.27       15.77     28.36 o 
   8   9   5      780.85      728.78     42.17 o 
   9   9   5        7.98      -21.11     35.14 o 
  10   9   5       92.74       90.81     44.81 o 
  11   9   5       15.01       12.41     43.75 o 
  12   9   5       91.60       75.97     49.96 o 
   0  10   5     4693.44     4343.30     77.91 o 
   1  10   5     1836.28     1540.54     32.06 o 
   2  10   5      493.87      552.85     22.20 o 
   3  10   5      294.29      293.05     22.05 o 
   4  10   5      924.75      826.97     35.44 o 
   5  10   5       33.10      -12.51     21.78 o 
   6  10   5       23.01       34.40     25.98 o 
   7  10   5      310.05      265.34     32.78 o 
   8  10   5      189.70      191.13     35.44 o 
   9  10   5        6.62       48.34     38.48 o 
  10  10   5       21.91       72.28     43.25 o 
  11  10   5        1.40      -30.32     45.34 o 
   1  11   5      696.76      671.95     38.99 o 
   2  11   5     1093.93     1176.23     32.71 o 
   3  11   5        2.49       -0.82     19.61 o 
   4  11   5       70.25      132.34     23.30 o 
   5  11   5      109.87      125.72     24.95 o 
   6  11   5       71.51       70.59     28.99 o 
   7  11   5       41.50        5.27     30.81 o 
   8  11   5      191.30      190.95     39.97 o 
   9  11   5       83.07       82.71     43.54 o 
  10  11   5      366.42      363.81     46.76 o 
  11  11   5        4.73       -2.74     49.28 o 
   0  12   5      782.82      700.75     47.82 o 
   1  12   5      540.32      666.26     37.35 o 
   2  12   5       68.70      117.97     31.08 o 
   3  12   5       96.05       76.16     27.14 o 
   4  12   5        3.49      -32.42     23.26 o 
   5  12   5       25.45        1.62     27.84 o 
   6  12   5       60.94       86.02     30.85 o 
   7  12   5     1155.24      984.76     44.71 o 
   8  12   5       96.69       12.97     42.69 o 
   9  12   5       45.64       53.91     41.07 o 
  10  12   5      131.80      120.05     46.28 o 
   1  13   5        0.76       36.87     31.34 o 
   2  13   5      574.02      623.02     49.84 o 
   3  13   5      263.13      304.72     37.61 o 
   4  13   5      448.67      482.76     36.45 o 
   5  13   5        5.43       29.74     33.57 o 
   6  13   5        8.76       -9.20     31.93 o 
   7  13   5       28.58       57.74     34.03 o 
   8  13   5       15.27       29.87     37.23 o 
   9  13   5       19.88      -30.91     42.52 o 
   0  14   5        5.53       -8.60     74.97 o 
   1  14   5       24.14        0.29     34.13 o 
   2  14   5       13.56       -2.69     33.74 o 
   3  14   5       38.07       66.94     36.40 o 
   4  14   5       61.72       23.07     37.99 o 
   5  14   5        4.87      -65.84     43.89 o 
   6  14   5       48.86       59.61     41.26 o 
   7  14   5       11.34      -20.85     40.58 o 
   8  14   5       13.70      -13.54     38.14 o 
   1  15   5        0.56      -40.89     44.89 o 
   2  15   5      345.87      302.75     42.57 o 
   3  15   5       39.09       33.69     40.18 o 
   4  15   5        2.04       26.23     46.26 o 
   5  15   5       34.91       34.13     50.13 o 
   6  15   5       75.42      107.91     53.65 o 
   7  15   5       17.39       78.35     56.31 o 
   0  16   5        0.84       39.42     67.15 o 
   1  16   5       57.09       81.67     46.33 o 
   2  16   5        8.48        2.92     45.06 o 
   3  16   5        0.07       28.35     42.22 o 
   4  16   5        0.46      -16.95     47.32 o 
   5  16   5        1.43      -43.44     52.85 o 
   6  16   5        9.19       55.94     54.59 o 
   1  17   5        1.39      -63.18     50.13 o 
   2  17   5        0.47       43.22     49.37 o 
   3  17   5       29.92       23.50     58.30 o 
   4  17   5       25.83      101.04     54.53 o 
   0  18   5       23.10       37.95     75.14 o 
   1  18   5       18.32       41.20     54.50 o 
   0   0   6    21418.72    19296.54    479.40 o 
   1   0   6     5549.03     5642.61     91.58 o 
   2   0   6     4949.89     4490.93     91.33 o 
   3   0   6       30.68       29.02     12.07 o 
   4   0   6     3816.10     3412.57     55.67 o 
   5   0   6     7223.37     6732.92    114.18 o 
   6   0   6    15471.89    15064.05    234.78 o 
   7   0   6      604.26      560.67     32.92 o 
   8   0   6     1446.60     1388.44     50.74 o 
   9   0   6     3437.05     3256.79     96.52 o 
  10   0   6      617.04      467.64    131.99 o 
  11   0   6     1155.91      984.07    103.48 o 
  12   0   6      619.00      513.96     83.42 o 
  13   0   6      291.63      194.82     84.48 o 
   1   1   6     2978.05     2973.04     38.44 o 
   2   1   6     2005.35     1989.91     27.14 o 
   3   1   6       68.63       94.88      9.62 o 
   4   1   6     7255.32     6635.77     62.76 o 
   5   1   6      269.39      253.93     14.88 o 
   6   1   6     1759.45     1690.33     39.39 o 
   7   1   6       42.50       37.07     15.53 o 
   8   1   6     1706.59     1623.87     38.05 o 
   9   1   6      550.07      539.06     30.92 o 
  10   1   6        9.09        4.16     24.95 o 
  11   1   6        7.60      -17.49     32.10 o 
  12   1   6       92.21      148.88     34.64 o 
  13   1   6        4.65      -15.11     42.13 o 
   0   2   6    19461.75    18239.95    396.89 o 
   1   2   6    15726.63    15292.28    150.42 o 
   2   2   6     3968.56     3707.07     43.17 o 
   3   2   6      775.87      750.60     15.62 o 
   4   2   6     4249.47     4316.75     42.57 o 
   5   2   6     4716.14     4510.16     47.95 o 
   6   2   6     8206.34     8016.84     83.68 o 
   7   2   6     2728.84     2630.55     41.78 o 
   8   2   6     1380.25     1362.46     36.93 o 
   9   2   6      357.61      370.36     26.91 o 
  10   2   6      607.49      548.23     32.27 o 
  11   2   6       24.59       -4.18     27.17 o 
  12   2   6       78.63       82.59     39.73 o 
  13   2   6      121.50       29.83     51.87 o 
   1   3   6     3282.73     3290.18     37.33 o 
   2   3   6    11976.93    11249.78    114.03 o 
   3   3   6     1266.36     1690.66     41.72 o 
   4   3   6     3810.64     3521.45     39.32 o 
   5   3   6     3063.95     2806.45     34.39 o 
   6   3   6       32.15       80.87     12.39 o 
   7   3   6      224.97      252.23     20.69 o 
   8   3   6      141.61      139.13     21.29 o 
   9   3   6     2498.14     2260.15     49.50 o 
  10   3   6      631.40      776.22     47.83 o 
  11   3   6      200.35      172.87     34.50 o 
  12   3   6        2.80      -22.26     46.01 o 
  13   3   6       26.63       35.27     51.59 o 
   0   4   6     7202.19     6932.95     88.07 o 
   1   4   6     6846.60     6817.37     61.66 o 
   2   4   6     9601.06     9445.17    121.07 o 
   3   4   6       27.99       46.94      8.66 o 
   4   4   6     1143.65     1175.18     19.20 o 
   5   4   6      410.23      477.62     16.07 o 
   6   4   6     1879.23     1820.98     31.22 o 
   7   4   6     1597.77     1595.59     36.79 o 
   8   4   6      504.19      459.45     25.90 o 
   9   4   6        2.91      -27.90     25.67 o 
  10   4   6        1.96       17.48     34.31 o 
  11   4   6      143.52      119.26     41.02 o 
  12   4   6      123.30      141.57     49.99 o 
  13   4   6       31.44       80.08     65.25 o 
   1   5   6      105.06      134.96      9.07 o 
   2   5   6     6280.12     5545.50     50.21 o 
   3   5   6    11388.73    11546.92    100.15 o 
   4   5   6    10117.30     9902.36     91.56 o 
   5   5   6     1128.59     1029.45     22.60 o 
   6   5   6     1853.09     1726.63     36.26 o 
   7   5   6      661.65      642.94     27.55 o 
   8   5   6     2905.95     2645.00     74.01 o 
   9   5   6      126.41      136.89     32.73 o 
  10   5   6       68.51       36.35     34.21 o 
  11   5   6       12.01       35.51     43.90 o 
  12   5   6        6.78       23.78     46.31 o 
  13   5   6        6.31      -71.06     47.37 o 
   0   6   6     1886.11     1916.15     35.52 o 
   1   6   6      698.19      796.59     21.75 o 
   2   6   6      417.77      435.42     22.21 o 
   3   6   6      488.92      634.14     27.31 o 
   4   6   6      365.67      374.83     15.63 o 
   5   6   6     1916.23     1873.20     43.23 o 
   6   6   6      128.48      160.94     20.33 o 
   7   6   6      180.49      178.52     26.84 o 
   8   6   6       41.64       35.06     27.52 o 
   9   6   6        6.28       38.33     32.27 o 
  10   6   6       83.21       47.48     37.13 o 
  11   6   6       31.27      -25.03     38.81 o 
  12   6   6      219.97      285.41     50.79 o 
  13   6   6       14.76      -16.44     49.24 o 
   1   7   6      505.13      460.10     13.44 o 
   2   7   6     1187.20     1016.61     18.83 o 
   3   7   6     3245.68     3164.56     36.66 o 
   4   7   6     1698.84     1632.50     37.22 o 
   5   7   6     2263.79     2093.07     41.76 o 
   6   7   6      435.34      511.72     37.66 o 
   7   7   6      548.85      515.04     34.45 o 
   8   7   6     1235.46     1262.02     45.77 o 
   9   7   6       28.72       37.31     34.25 o 
  10   7   6     2753.79     2565.59    138.50 o 
  11   7   6      226.07      273.31     47.26 o 
  12   7   6       18.97      110.62     49.41 o 
   0   8   6     4687.63     4357.78     58.29 o 
   1   8   6       91.69      145.97     11.40 o 
   2   8   6     1629.89     1569.87     37.14 o 
   3   8   6       19.26        5.62     13.19 o 
   4   8   6      440.41      442.47     22.37 o 
   5   8   6      299.56      335.95     22.93 o 
   6   8   6       13.60       -9.93     25.23 o 
   7   8   6      136.63      162.61     30.63 o 
   8   8   6      769.75      722.86     40.42 o 
   9   8   6        5.09       -1.38     33.24 o 
  10   8   6      331.44      261.34     47.25 o 
  11   8   6       86.28       38.85     46.56 o 
  12   8   6       19.28       78.40     51.92 o 
   1   9   6      717.58      659.56     18.55 o 
   2   9   6      436.01      394.33     18.27 o 
   3   9   6     1929.64     1635.30     37.72 o 
   4   9   6     3457.90     3268.72     58.35 o 
   5   9   6      299.51      316.22     27.17 o 
   6   9   6        7.45       26.73     24.76 o 
   7   9   6      476.67      385.58     34.35 o 
   8   9   6      720.61      667.60     43.95 o 
   9   9   6      327.22      329.80     40.37 o 
  10   9   6       41.22       63.39     43.45 o 
  11   9   6        4.73        8.99     45.46 o 
  12   9   6       28.03      129.07     78.30 o 
   0  10   6      440.37      612.82     44.81 o 
   1  10   6        2.02       16.96     16.05 o 
   2  10   6       41.79       48.47     16.87 o 
   3  10   6       68.29       57.78     19.48 o 
   4  10   6        4.67       -3.87     20.65 o 
   5  10   6      339.44      297.70     28.16 o 
   6  10   6      492.01      593.46     34.80 o 
   7  10   6       25.69       40.16     30.22 o 
   8  10   6      297.01      339.81     39.26 o 
   9  10   6      119.97       96.14     37.91 o 
  10  10   6        7.70       40.43     39.17 o 
  11  10   6        0.25       21.66     45.96 o 
   1  11   6        6.78      -11.72     20.27 o 
   2  11   6     4632.43     4576.71     78.23 o 
   3  11   6     1001.74      888.79     30.93 o 
   4  11   6      395.39      382.22     26.51 o 
   5  11   6        2.70      -37.90     25.27 o 
   6  11   6      128.76      109.75     30.50 o 
   7  11   6       38.21       50.61     30.54 o 
   8  11   6        5.63       12.05     34.17 o 
   9  11   6       78.85      100.54     38.36 o 
  10  11   6        2.28      -30.41     39.18 o 
  11  11   6       74.57       25.34    101.37 o 
   0  12   6       19.99       94.16     35.32 o 
   1  12   6      844.00      709.54     34.70 o 
   2  12   6      523.72      553.15     31.84 o 
   3  12   6      131.84       99.45     26.87 o 
   4  12   6        8.07       37.96     25.01 o 
   5  12   6        3.66       21.29     28.09 o 
   6  12   6      889.63      872.72     41.13 o 
   7  12   6      113.41      112.23     34.73 o 
   8  12   6       36.59       84.86     40.30 o 
   9  12   6       17.76      -13.20     40.82 o 
  10  12   6       27.66      -13.14     44.02 o 
   1  13   6      494.46      497.64     38.63 o 
   2  13   6       53.60       65.17     32.78 o 
   3  13   6       76.76      108.48     35.83 o 
   4  13   6       10.75       -7.75     32.78 o 
   5  13   6       12.59       22.42     35.91 o 
   6  13   6      153.59      123.01     33.74 o 
   7  13   6        4.91      -52.07     34.71 o 
   8  13   6       35.83      -32.95     40.94 o 
   9  13   6       10.18        1.40     46.74 o 
   0  14   6      811.35      848.40     72.99 o 
   1  14   6      221.15      190.13     37.42 o 
   2  14   6      347.91      263.02     46.77 o 
   3  14   6       36.42       15.53     35.92 o 
   4  14   6      336.22      190.58     47.23 o 
   5  14   6       32.50       52.92     47.47 o 
   6  14   6        9.01       34.32     39.92 o 
   7  14   6       61.57       31.90     41.41 o 
   8  14   6        3.30       41.50     53.78 o 
   1  15   6        2.96      -26.91     42.18 o 
   2  15   6       11.87       26.23     39.30 o 
   3  15   6        4.05      -47.00     45.08 o 
   4  15   6        1.97       31.78     48.70 o 
   5  15   6        1.52      -43.63     51.82 o 
   6  15   6       19.36      -56.47     48.58 o 
   7  15   6        3.40       67.39     56.62 o 
   0  16   6       11.84       90.57    175.29 o 
   1  16   6        0.98      -53.54     43.77 o 
   2  16   6        2.59      -40.71     44.39 o 
   3  16   6       75.78       17.26     46.98 o 
   4  16   6       62.53      -41.66     47.45 o 
   5  16   6      108.60       91.17     53.97 o 
   6  16   6       63.07      -22.39     55.30 o 
   1  17   6        1.52        0.19     51.14 o 
   2  17   6        2.34      106.49     60.79 o 
   3  17   6       13.97        3.71     58.63 o 
   4  17   6       50.02       79.08     55.02 o 
   1   1   7      189.13      130.21      9.86 o 
   2   1   7     7999.53     7192.88     76.41 o 
   3   1   7     9312.45     9524.91    106.07 o 
   4   1   7    18420.16    16807.95    145.35 o 
   5   1   7     5158.47     4383.27     52.38 o 
   6   1   7        1.26        2.73     14.21 o 
   7   1   7      801.69      712.39     25.22 o 
   8   1   7     2152.39     2040.71     41.45 o 
   9   1   7     3833.05     3563.48     70.40 o 
  10   1   7      618.43      715.62     35.93 o 
  11   1   7      476.68      528.69     38.85 o 
  12   1   7       50.29      -48.13     39.96 o 
  13   1   7       15.40      -10.87     42.38 o 
   0   2   7    34154.11    32204.34    410.68 o 
   1   2   7     8070.04     7366.49     77.50 o 
   2   2   7      106.07       98.04     14.44 o 
   3   2   7       50.22       63.30      9.08 o 
   4   2   7        6.20       14.30      9.10 o 
   5   2   7       65.05       80.07     10.52 o 
   6   2   7     1924.62     1662.47     31.70 o 
   7   2   7      665.87      700.18     23.73 o 
   8   2   7      107.82       51.22     20.44 o 
   9   2   7      255.33      234.15     25.93 o 
  10   2   7      262.10      278.58     28.74 o 
  11   2   7       58.13      -10.25     30.18 o 
  12   2   7      127.18      106.87     42.68 o 
  13   2   7       42.16       17.18     49.68 o 
   1   3   7     8545.87     8209.86     81.16 o 
   2   3   7     6376.31     5810.52     64.39 o 
   3   3   7    24554.28    24698.41    241.04 o 
   4   3   7     1046.15      857.33     18.42 o 
   5   3   7      530.18      454.05     14.57 o 
   6   3   7     1014.38      999.33     23.88 o 
   7   3   7      182.97      183.48     30.07 o 
   8   3   7     2601.05     2566.16     49.11 o 
   9   3   7      217.97      239.04     25.79 o 
  10   3   7      730.33      777.35     41.11 o 
  11   3   7       66.21       35.88     46.46 o 
  12   3   7       49.74       79.18     48.16 o 
  13   3   7        1.72        0.34     50.57 o 
   0   4   7     4211.93     3631.15     52.57 o 
   1   4   7     4280.24     4002.50     40.26 o 
   2   4   7    12149.41    11782.99    120.72 o 
   3   4   7      239.53      188.00     11.95 o 
   4   4   7     5188.73     5362.25     58.94 o 
   5   4   7     2329.65     2004.17     31.17 o 
   6   4   7     5162.34     4724.14     60.80 o 
   7   4   7      696.20      749.11     32.06 o 
   8   4   7      301.48      282.94     24.32 o 
   9   4   7       41.72       35.61     26.88 o 
  10   4   7      690.51      623.57     45.54 o 
  11   4   7      377.09      325.07     45.04 o 
  12   4   7      209.05      178.16     61.88 o 
  13   4   7       33.98       79.48     57.77 o 
   1   5   7      308.54      320.76     11.67 o 
   2   5   7      779.59      780.55     16.50 o 
   3   5   7     1477.09     1369.05     40.18 o 
   4   5   7      418.69      457.41     21.73 o 
   5   5   7      780.59      763.29     20.19 o 
   6   5   7       76.05       70.37     16.91 o 
   7   5   7     1229.88     1144.27     34.45 o 
   8   5   7       28.75       18.45     24.66 o 
   9   5   7      390.97      397.75     40.25 o 
  10   5   7      167.84      146.63     39.64 o 
  11   5   7       31.58      -18.35     41.49 o 
  12   5   7        0.02      -64.70     43.13 o 
  13   5   7        6.54      -15.68     48.82 o 
   0   6   7     6594.11     6169.47     83.08 o 
   1   6   7     3785.11     3424.91     37.87 o 
   2   6   7      912.53      752.28     19.28 o 
   3   6   7     2469.19     2469.06     30.96 o 
   4   6   7     1579.71     1566.49     29.43 o 
   5   6   7     2810.16     2482.45     54.46 o 
   6   6   7     2306.46     2247.88     44.95 o 
   7   6   7     2231.10     2103.05     48.33 o 
   8   6   7     1703.89     1712.26     64.15 o 
   9   6   7       54.62       60.50     36.68 o 
  10   6   7       44.96       69.60     37.65 o 
  11   6   7       30.43       23.39     40.96 o 
  12   6   7      286.30      383.05     52.32 o 
   1   7   7      691.17      805.27     18.26 o 
   2   7   7        0.15       22.89     10.34 o 
   3   7   7      375.01      486.81     15.92 o 
   4   7   7       14.91       10.44     14.48 o 
   5   7   7       23.10       19.41     17.77 o 
   6   7   7      219.17      220.49     27.09 o 
   7   7   7        0.69      -15.75     25.44 o 
   8   7   7      119.37      162.95     31.56 o 
   9   7   7      218.89      186.18     38.23 o 
  10   7   7       97.74       99.79     40.97 o 
  11   7   7      113.27       98.54     44.89 o 
  12   7   7        1.66       45.79     47.77 o 
   0   8   7     8705.83     8485.61    111.78 o 
   1   8   7     1731.43     1509.89     23.78 o 
   2   8   7       34.79       29.76     12.83 o 
   3   8   7      408.41      425.94     18.50 o 
   4   8   7      115.75      115.02     19.41 o 
   5   8   7      164.52      113.83     22.64 o 
   6   8   7     1467.49     1353.87     59.75 o 
   7   8   7     3203.44     2834.27     63.51 o 
   8   8   7      733.26      833.45     42.67 o 
   9   8   7      287.25      328.69     37.93 o 
  10   8   7      289.57      294.55     45.29 o 
  11   8   7      233.50      288.05     48.56 o 
  12   8   7       10.87      -51.06     48.59 o 
   1   9   7     1149.75     1199.95     28.06 o 
   2   9   7       29.85       33.98     14.85 o 
   3   9   7      516.23      570.67     22.74 o 
   4   9   7     1264.69     1289.84     47.22 o 
   5   9   7        1.63        8.82     23.28 o 
   6   9   7       63.42       47.91     27.96 o 
   7   9   7      250.19      239.62     32.92 o 
   8   9   7       11.53        0.98     31.37 o 
   9   9   7       37.12      111.90     37.07 o 
  10   9   7       50.29       49.99     46.03 o 
  11   9   7        5.82      -63.01     45.61 o 
   0  10   7      817.60      958.89     32.44 o 
   1  10   7     1344.63     1184.18     27.12 o 
   2  10   7     1013.21     1035.08     28.96 o 
   3  10   7      304.70      305.15     23.05 o 
   4  10   7     1096.91     1061.73     55.57 o 
   5  10   7      464.71      428.15     30.03 o 
   6  10   7       21.70       44.67     27.91 o 
   7  10   7      455.47      438.24     37.17 o 
   8  10   7       16.47       30.95     35.19 o 
   9  10   7       14.97        0.48     38.34 o 
  10  10   7       53.56      127.28     41.27 o 
  11  10   7       34.64       40.46     49.23 o 
   1  11   7       94.21       83.49     22.11 o 
   2  11   7       32.01       54.76     24.14 o 
   3  11   7      491.11      406.33     26.06 o 
   4  11   7      981.39     1070.76     38.36 o 
   5  11   7      451.91      448.04     33.11 o 
   6  11   7       93.77       88.01     29.00 o 
   7  11   7       34.84       35.81     33.08 o 
   8  11   7       44.63      115.43     37.10 o 
   9  11   7      114.10       96.18     41.93 o 
  10  11   7      145.82      156.40     44.02 o 
   0  12   7      778.84      835.70     49.91 o 
   1  12   7     1334.96     1287.40     41.99 o 
   2  12   7      456.01      483.99     31.73 o 
   3  12   7       63.55       44.47     27.23 o 
   4  12   7       42.22       23.20     26.06 o 
   5  12   7      139.99       63.62     29.22 o 
   6  12   7      351.59      371.48     36.64 o 
   7  12   7      124.16      146.81     41.91 o 
   8  12   7        7.46       19.29     37.59 o 
   9  12   7        3.32      -53.52     40.50 o 
  10  12   7        6.74      -86.75     57.83 o 
   1  13   7      227.37      193.10     36.00 o 
   2  13   7      136.21      185.09     35.78 o 
   3  13   7      221.96      153.59     41.32 o 
   4  13   7      256.52      306.65     37.52 o 
   5  13   7        5.23      -35.54     33.90 o 
   6  13   7        6.91       45.06     33.05 o 
   7  13   7       37.47        6.26     35.08 o 
   8  13   7      238.77      227.42     42.30 o 
   9  13   7      117.70       75.37     44.36 o 
   0  14   7      151.93      214.64     62.67 o 
   1  14   7       23.72      -18.69     34.26 o 
   2  14   7       45.29      -17.31     36.92 o 
   3  14   7      124.35      114.54     43.16 o 
   4  14   7        4.15      -36.49     43.52 o 
   5  14   7        0.97       49.40     45.57 o 
   6  14   7       29.58       44.55     40.48 o 
   7  14   7       70.69       71.02     44.03 o 
   8  14   7        0.27       -0.63     42.60 o 
   1  15   7        1.10      -17.20     42.41 o 
   2  15   7      345.34      335.35     44.65 o 
   3  15   7       52.58       21.80     45.58 o 
   4  15   7        1.32       38.15     50.12 o 
   5  15   7       79.28       74.69     52.62 o 
   6  15   7       14.13       93.28     55.43 o 
   7  15   7       44.93       63.82     56.71 o 
   0  16   7        0.56       78.14     68.65 o 
   1  16   7      108.06      114.53     50.67 o 
   2  16   7       15.06       44.66     59.31 o 
   3  16   7       16.37       -2.01     45.59 o 
   4  16   7        2.22      -62.31     50.92 o 
   5  16   7       28.98       -3.33     52.44 o 
   6  16   7       43.43       28.01     57.14 o 
   1  17   7       75.92        8.66     50.32 o 
   2  17   7      187.68      227.95     64.49 o 
   3  17   7       66.55      -62.24     75.43 o 
   4  17   7        5.29       18.05     54.64 o 
   0   0   8    23471.38    21927.62    400.36 o 
   1   0   8    25090.21    23874.48    308.71 o 
   2   0   8    15133.23    13647.23    208.20 o 
   3   0   8     4420.90     4295.21     77.98 o 
   4   0   8     7151.68     7257.96    130.76 o 
   5   0   8      222.19      199.31     18.96 o 
   6   0   8     2921.80     2548.39     74.50 o 
   7   0   8    10556.42    10283.26    172.31 o 
   8   0   8      357.85      327.10     67.14 o 
   9   0   8        7.60      -26.44     29.06 o 
  10   0   8       58.76       81.15     67.58 o 
  11   0   8     1129.82     1113.32     72.14 o 
  12   0   8      618.42      595.10     67.94 o 
  13   0   8       18.56       92.12     51.88 o 
   1   1   8     2182.17     2420.57     32.17 o 
   2   1   8     2520.78     2386.69     33.45 o 
   3   1   8    22482.72    23018.97    245.15 o 
   4   1   8     3090.01     3244.56     42.90 o 
   5   1   8     1008.22     1043.71     22.76 o 
   6   1   8       68.72       60.04     15.21 o 
   7   1   8       95.03       88.40     18.27 o 
   8   1   8       73.67       50.96     19.82 o 
   9   1   8     1957.72     1866.85     53.65 o 
  10   1   8      529.48      533.79     37.22 o 
  11   1   8      105.78      110.89     31.90 o 
  12   1   8        3.77      -49.52     33.01 o 
  13   1   8       22.79       20.65     44.13 o 
   0   2   8    20389.44    18839.29    281.28 o 
   1   2   8     7444.53     7042.49     75.82 o 
   2   2   8     5170.04     4721.41     55.23 o 
   3   2   8     4325.49     4506.16     50.29 o 
   4   2   8     1286.05     1340.21     22.97 o 
   5   2   8     9442.31     8805.55     83.28 o 
   6   2   8     4635.72     4204.56     55.98 o 
   7   2   8     5970.95     5506.58     69.86 o 
   8   2   8       94.90       99.60     22.26 o 
   9   2   8      789.94      731.62     32.65 o 
  10   2   8      144.70      206.54     28.26 o 
  11   2   8       37.80       37.51     34.32 o 
  12   2   8        4.27      -53.33     38.41 o 
  13   2   8      106.90       69.40     52.38 o 
   1   3   8      296.65      302.26     12.33 o 
   2   3   8     1740.07     1593.02     34.03 o 
   3   3   8    12160.29    11525.31    119.60 o 
   4   3   8     1439.51     1160.44     23.31 o 
   5   3   8     1604.98     1488.61     24.47 o 
   6   3   8      587.97      560.60     19.51 o 
   7   3   8     1742.45     1538.58     37.44 o 
   8   3   8      406.63      448.86     27.02 o 
   9   3   8       84.59      128.52     25.77 o 
  10   3   8     1124.66     1210.02     46.72 o 
  11   3   8       84.73       48.71     32.94 o 
  12   3   8        1.13      -69.13     70.06 o 
  13   3   8       39.43       84.36     55.02 o 
   0   4   8      601.56      633.55     23.14 o 
   1   4   8     3531.71     3393.93     38.38 o 
   2   4   8     1419.02     1711.98     28.96 o 
   3   4   8       94.72      136.17     13.26 o 
   4   4   8      407.67      500.26     17.28 o 
   5   4   8     1230.82     1162.14     25.56 o 
   6   4   8     1116.06     1048.03     27.78 o 
   7   4   8      831.99      796.38     28.34 o 
   8   4   8     3889.39     3661.19     66.24 o 
   9   4   8     1151.53     1163.48     44.19 o 
  10   4   8       91.41       42.67     35.86 o 
  11   4   8      750.87      692.14     67.98 o 
  12   4   8      236.52      223.47     48.21 o 
  13   4   8       70.56      121.77     57.37 o 
   1   5   8     2837.13     2620.19     30.96 o 
   2   5   8     1555.42     1402.77     26.49 o 
   3   5   8     3448.61     3320.86     40.04 o 
   4   5   8     5422.96     5080.69     58.46 o 
   5   5   8     1104.28      930.87     23.39 o 
   6   5   8       20.53       -3.53     16.00 o 
   7   5   8      303.01      277.31     24.81 o 
   8   5   8     2317.54     2214.47     54.57 o 
   9   5   8     2491.57     2481.65     70.89 o 
  10   5   8      516.13      587.62     46.48 o 
  11   5   8       20.17       64.41     41.18 o 
  12   5   8        9.50      -40.60     44.31 o 
  13   5   8       50.56       12.42     58.91 o 
   0   6   8      111.19      137.15     16.09 o 
   1   6   8     1531.70     1526.06     24.24 o 
   2   6   8      211.90      272.19     14.47 o 
   3   6   8      116.69      131.50     12.29 o 
   4   6   8      776.24      834.24     22.29 o 
   5   6   8       49.28       67.56     18.24 o 
   6   6   8       14.45        4.79     19.19 o 
   7   6   8      469.94      411.19     26.95 o 
   8   6   8        0.19      -10.07     27.40 o 
   9   6   8      167.64      112.81     37.09 o 
  10   6   8       23.29       38.98     40.54 o 
  11   6   8        6.88       19.30     40.69 o 
  12   6   8        7.52       18.78     45.50 o 
   1   7   8       15.13        8.48     11.10 o 
   2   7   8     6473.32     6245.67     58.59 o 
   3   7   8     9028.48     8352.19     78.21 o 
   4   7   8     1647.49     1634.27     43.13 o 
   5   7   8      747.29      669.82     27.38 o 
   6   7   8       81.95       94.79     25.69 o 
   7   7   8       39.56       20.99     28.05 o 
   8   7   8       20.18       21.64     35.32 o 
   9   7   8       22.96       23.44     36.84 o 
  10   7   8      241.10      253.02     44.42 o 
  11   7   8      801.87      812.60     75.29 o 
  12   7   8       31.48      108.73     51.20 o 
   0   8   8       54.59       96.84     29.75 o 
   1   8   8      309.42      378.07     14.79 o 
   2   8   8       42.33       61.76     13.73 o 
   3   8   8       30.98       36.14     13.73 o 
   4   8   8       58.70       43.21     17.57 o 
   5   8   8       17.58       51.28     24.54 o 
   6   8   8      370.64      376.58     31.96 o 
   7   8   8      424.26      453.51     35.82 o 
   8   8   8      321.60      429.22     47.47 o 
   9   8   8       75.94       30.94     33.19 o 
  10   8   8        3.92        5.39     56.70 o 
  11   8   8        0.16      -20.38     45.66 o 
  12   8   8       10.07       -1.98     57.94 o 
   1   9   8      372.45      367.55     18.88 o 
   2   9   8      634.18      643.39     20.58 o 
   3   9   8     2865.54     2598.10     50.49 o 
   4   9   8     1380.65     1450.64     41.08 o 
   5   9   8      444.38      396.84     29.30 o 
   6   9   8        8.41        8.53     27.73 o 
   7   9   8       35.94       24.43     30.24 o 
   8   9   8      591.24      608.13     43.25 o 
   9   9   8      483.92      348.90     40.71 o 
  10   9   8        2.56      -37.01     43.52 o 
  11   9   8       43.92       56.18     46.74 o 
   0  10   8     1265.15     1251.12     38.04 o 
   1  10   8      380.11      407.39     19.18 o 
   2  10   8      405.39      400.47     22.41 o 
   3  10   8      187.12      220.87     25.31 o 
   4  10   8       82.40       57.92     24.73 o 
   5  10   8      170.31      236.12     29.23 o 
   6  10   8       21.81       26.88     29.09 o 
   7  10   8      278.39      253.87     35.94 o 
   8  10   8      245.82      352.99     39.14 o 
   9  10   8        1.67       30.74     42.12 o 
  10  10   8       22.65       78.54     42.81 o 
  11  10   8        3.58      -17.68     46.63 o 
   1  11   8      293.15      252.70     24.66 o 
   2  11   8        9.49       20.26     21.62 o 
   3  11   8      160.02      134.92     26.07 o 
   4  11   8       60.82      109.24     27.33 o 
   5  11   8      399.54      378.52     31.98 o 
   6  11   8        7.79       -9.40     30.80 o 
   7  11   8      105.55       72.69     35.84 o 
   8  11   8       63.39       50.82     36.63 o 
   9  11   8      237.86      203.39     42.87 o 
  10  11   8      139.40       87.90     47.29 o 
   0  12   8     1419.31     1458.93     71.28 o 
   1  12   8      160.51      136.46     29.64 o 
   2  12   8       47.20       80.22     30.85 o 
   3  12   8      153.93      143.82     32.09 o 
   4  12   8       86.48      100.85     28.14 o 
   5  12   8      172.97      140.00     31.32 o 
   6  12   8      255.79      374.39     36.44 o 
   7  12   8      211.42      201.26     38.59 o 
   8  12   8       30.56       34.69     39.33 o 
   9  12   8        1.33      -32.87     45.50 o 
   1  13   8      347.90      277.11     37.24 o 
   2  13   8      148.33      203.10     37.41 o 
   3  13   8      246.31      183.89     42.31 o 
   4  13   8        1.04      -23.13     33.03 o 
   5  13   8        2.60       -8.84     37.15 o 
   6  13   8       33.83       47.21     32.99 o 
   7  13   8       20.25        9.87     37.55 o 
   8  13   8        1.60       10.21     39.75 o 
   9  13   8       12.98       42.65     45.24 o 
   0  14   8        6.82      -34.55     58.18 o 
   1  14   8       24.93       68.13     38.38 o 
   2  14   8       35.77      -12.33     42.42 o 
   3  14   8        8.90       20.96     43.77 o 
   4  14   8       31.53      -18.60     47.55 o 
   5  14   8       98.18       77.74     51.08 o 
   6  14   8      107.36      103.95     42.15 o 
   7  14   8      144.48      151.68     51.24 o 
   8  14   8       23.40       28.05     43.00 o 
   1  15   8        9.56      -86.10     60.05 o 
   2  15   8       19.77      100.48     46.32 o 
   3  15   8        5.81        1.15     47.55 o 
   4  15   8      132.68       83.89     50.37 o 
   5  15   8        0.14       10.89     50.27 o 
   6  15   8        0.58      -36.09     53.18 o 
   7  15   8        6.35      -38.93     53.47 o 
   0  16   8       57.18       72.83     66.44 o 
   1  16   8      333.50      188.67     61.75 o 
   2  16   8      163.79       88.17     56.55 o 
   3  16   8       42.32      -66.04     48.56 o 
   4  16   8       16.10       -6.21     51.27 o 
   5  16   8       18.46      -12.50     56.59 o 
   1  17   8       29.80       13.77     60.47 o 
   2  17   8       16.74      -21.10     61.23 o 
   3  17   8       51.50       40.23     62.89 o 
   1   1   9     3667.82     3256.48     41.30 o 
   2   1   9     6934.93     6160.26     64.49 o 
   3   1   9    34395.00    33192.48    321.77 o 
   4   1   9     1215.95      848.81     19.60 o 
   5   1   9     3143.56     2889.13     39.31 o 
   6   1   9      407.60      463.16     18.90 o 
   7   1   9     3221.20     3039.61     50.97 o 
   8   1   9     1638.80     1614.31     48.96 o 
   9   1   9       97.43       57.05     26.09 o 
  10   1   9      774.76      806.36     40.49 o 
  11   1   9       42.97       31.58     32.89 o 
  12   1   9       25.79        0.61     34.86 o 
  13   1   9       78.01      144.69     47.21 o 
   0   2   9     1445.02     1544.97     44.20 o 
   1   2   9     1046.19     1025.72     21.67 o 
   2   2   9     2741.05     2436.03     35.21 o 
   3   2   9      683.22      789.01     20.75 o 
   4   2   9      420.62      396.59     15.48 o 
   5   2   9     1114.89     1056.68     22.08 o 
   6   2   9      874.72      786.25     22.59 o 
   7   2   9     2406.05     2117.38     45.03 o 
   8   2   9      748.88      709.89     30.86 o 
   9   2   9      163.66      170.70     27.55 o 
  10   2   9       19.25       23.80     27.18 o 
  11   2   9        5.82       42.05     36.49 o 
  12   2   9      119.18      110.13     43.76 o 
  13   2   9       19.11       20.06     54.53 o 
   1   3   9       67.45       84.82     11.31 o 
   2   3   9     5946.91     5580.93     64.75 o 
   3   3   9    13114.62    12277.58    127.59 o 
   4   3   9     8016.14     7624.98     79.57 o 
   5   3   9      166.28      138.74     12.54 o 
   6   3   9      967.96      933.33     22.67 o 
   7   3   9      138.84      177.64     21.48 o 
   8   3   9      489.60      475.47     29.91 o 
   9   3   9     1532.48     1465.72     41.95 o 
  10   3   9       14.96       10.31     30.27 o 
  11   3   9     1601.83     1656.84     68.52 o 
  12   3   9       19.88       53.25     51.27 o 
  13   3   9      118.76       60.71     57.73 o 
   0   4   9    10115.98    10202.49    142.94 o 
   1   4   9     4488.51     3998.45     49.89 o 
   2   4   9      235.04      446.23     17.57 o 
   3   4   9       73.75       54.77     12.93 o 
   4   4   9       88.46       90.63     13.17 o 
   5   4   9     1027.39     1012.25     23.07 o 
   6   4   9     1024.06     1004.43     25.55 o 
   7   4   9     4154.20     4003.37     66.55 o 
   8   4   9     2166.61     2238.68     49.74 o 
   9   4   9       68.53       98.96     29.30 o 
  10   4   9      510.45      538.62     38.61 o 
  11   4   9      144.02      182.80     43.67 o 
  12   4   9      143.33      182.07     47.37 o 
  13   4   9        5.79      -19.29     56.26 o 
   1   5   9     1890.90     1931.47     28.53 o 
   2   5   9        3.63        7.22     10.73 o 
   3   5   9       35.30       40.74     12.72 o 
   4   5   9      122.95      112.55     14.26 o 
   5   5   9     2914.80     2793.87     37.94 o 
   6   5   9        2.26       15.60     14.83 o 
   7   5   9      144.56      192.91     29.28 o 
   8   5   9      909.93      899.80     41.17 o 
   9   5   9     1891.25     1784.85     62.49 o 
  10   5   9      117.40      121.46     40.36 o 
  11   5   9        2.92      -33.17     42.45 o 
  12   5   9       17.70       13.40     45.83 o 
   0   6   9    10610.72    10499.21    133.51 o 
   1   6   9     3991.61     3658.05     41.02 o 
   2   6   9     2303.15     2185.57     31.73 o 
   3   6   9      203.91      238.16     15.70 o 
   4   6   9      500.62      545.59     19.84 o 
   5   6   9     2023.79     1801.43     59.34 o 
   6   6   9      950.15     1057.83     33.76 o 
   7   6   9     3846.66     3764.44     90.51 o 
   8   6   9       10.16       25.75     31.52 o 
   9   6   9      159.59      119.35     37.69 o 
  10   6   9       10.75      -10.81     39.73 o 
  11   6   9       10.68      -11.29     44.21 o 
  12   6   9       37.04       58.20     47.79 o 
   1   7   9     1440.64     1389.28     25.01 o 
   2   7   9       41.68       42.03     11.92 o 
   3   7   9       93.65       79.13     14.53 o 
   4   7   9      825.65      827.29     27.15 o 
   5   7   9       11.66       35.78     19.84 o 
   6   7   9       25.60       23.75     26.86 o 
   7   7   9       14.73       14.02     28.15 o 
   8   7   9      138.79       77.86     34.48 o 
   9   7   9       78.10       17.89     43.00 o 
  10   7   9        1.24      -47.73     40.52 o 
  11   7   9       30.39        2.89     43.94 o 
  12   7   9        3.13      -65.98     47.41 o 
   0   8   9      353.52      421.17     24.20 o 
   1   8   9     5268.62     4924.72     60.17 o 
   2   8   9     1299.16     1267.76     26.24 o 
   3   8   9       67.05       81.55     16.63 o 
   4   8   9      576.40      619.79     27.69 o 
   5   8   9      497.44      427.57     30.13 o 
   6   8   9      768.26      786.07     40.72 o 
   7   8   9      667.02      609.62     38.39 o 
   8   8   9      143.80      192.12     34.97 o 
   9   8   9       62.95       81.15     40.43 o 
  10   8   9        3.46      -59.08     39.39 o 
  11   8   9      426.70      538.58     57.43 o 
   1   9   9       59.97       64.94     15.22 o 
   2   9   9      478.07      543.49     20.48 o 
   3   9   9       65.51       62.78     18.35 o 
   4   9   9        6.11       -6.49     22.69 o 
   5   9   9       74.74       80.17     27.77 o 
   6   9   9      125.94      132.99     29.76 o 
   7   9   9      411.25      373.32     37.04 o 
   8   9   9      716.03      706.48     43.10 o 
   9   9   9      178.50      273.53     46.95 o 
  10   9   9      129.43      162.42     45.75 o 
  11   9   9       16.55       23.93     49.29 o 
   0  10   9      332.99      419.25     28.69 o 
   1  10   9     1182.24     1094.80     25.83 o 
   2  10   9       83.17       75.55     18.08 o 
   3  10   9       74.31       77.71     23.88 o 
   4  10   9       51.59       19.48     24.04 o 
   5  10   9      764.00      613.21     36.82 o 
   6  10   9      369.83      309.44     35.00 o 
   7  10   9      429.91      424.19     38.88 o 
   8  10   9       56.57       52.53     35.18 o 
   9  10   9        1.09      -60.35     40.94 o 
  10  10   9       93.10       81.72     47.37 o 
   1  11   9       43.34       11.15     20.68 o 
   2  11   9      783.46      870.38     36.05 o 
   3  11   9      386.03      350.87     28.92 o 
   4  11   9      322.40      319.28     30.56 o 
   5  11   9       91.94       79.46     29.09 o 
   6  11   9        2.52      -45.85     30.57 o 
   7  11   9       67.96       63.09     34.96 o 
   8  11   9        1.74        0.78     37.96 o 
   9  11   9        8.96      -30.53     39.13 o 
  10  11   9       14.94       -0.02     47.37 o 
   0  12   9      492.31      568.11     49.79 o 
   1  12   9       60.13       13.12     29.69 o 
   2  12   9        0.41      -44.90     29.93 o 
   3  12   9       39.82       23.37     33.38 o 
   4  12   9       43.10        1.88     31.07 o 
   5  12   9      494.18      416.09     35.72 o 
   6  12   9        0.71        6.34     33.78 o 
   7  12   9      112.81      134.04     38.69 o 
   8  12   9       18.20       -2.30     39.15 o 
   9  12   9       39.27       31.24     42.56 o 
   1  13   9        6.56      -36.78     32.73 o 
   2  13   9      380.83      402.82     45.63 o 
   3  13   9      600.34      594.92     51.46 o 
   4  13   9      179.53      226.97     48.26 o 
   5  13   9        8.16      -23.85     34.43 o 
   6  13   9       25.30      -10.13     33.96 o 
   7  13   9        3.15       -0.60     38.89 o 
   8  13   9        0.82       -6.57     40.99 o 
   0  14   9       41.27      109.34     59.51 o 
   1  14   9      464.27      422.26     47.87 o 
   2  14   9       24.24      -19.08     43.04 o 
   3  14   9      380.60      358.54     51.52 o 
   4  14   9       16.45       26.66     49.08 o 
   5  14   9        7.94       33.01     50.68 o 
   6  14   9        4.21      -57.09     41.14 o 
   7  14   9        2.77      -78.64     62.79 o 
   1  15   9        8.31      -36.10     54.40 o 
   2  15   9       45.33       -8.73     46.91 o 
   3  15   9      108.29       35.29     47.50 o 
   4  15   9      164.20      103.60     51.21 o 
   5  15   9      179.72      157.15     56.52 o 
   6  15   9        0.41       -8.32     52.11 o 
   0  16   9      380.33      397.04    116.16 o 
   1  16   9       22.88       14.55     59.33 o 
   2  16   9        2.16       34.49     60.97 o 
   3  16   9       11.23      -21.69     51.88 o 
   4  16   9       21.94       11.88     54.78 o 
   5  16   9        0.58      -35.42     56.39 o 
   1  17   9      123.42      144.41     77.34 o 
   2  17   9       24.34      -13.24     64.21 o 
   0   0  10     4653.60     4048.44     91.83 o 
   1   0  10    26882.36    25742.94    334.27 o 
   2   0  10     5508.15     7007.23    119.24 o 
   3   0  10        1.59       33.88     18.32 o 
   4   0  10      603.40      689.40     32.78 o 
   5   0  10    10065.64     9923.49    141.16 o 
   6   0  10      251.94      239.04     26.33 o 
   7   0  10      617.02      583.96     68.95 o 
   8   0  10    13963.95    12531.04    224.75 o 
   9   0  10     1724.87     1641.31     75.14 o 
  10   0  10      626.87      547.93     78.14 o 
  11   0  10      441.15      356.49     85.53 o 
  12   0  10      890.20      972.48     78.39 o 
  13   0  10      304.86      341.70     64.32 o 
   1   1  10       92.69      141.99     12.26 o 
   2   1  10     4056.48     3952.72     54.61 o 
   3   1  10       13.70       25.99     12.15 o 
   4   1  10       10.04        2.01     13.07 o 
   5   1  10       25.62       64.09     13.27 o 
   6   1  10      437.47      483.44     20.17 o 
   7   1  10      139.81      109.21     21.00 o 
   8   1  10       46.81       54.60     22.38 o 
   9   1  10     1090.11     1123.29     39.63 o 
  10   1  10       82.43       63.05     31.24 o 
  11   1  10      328.82      352.33     38.55 o 
  12   1  10       10.29       86.83     42.66 o 
  13   1  10        0.32      -27.38     44.34 o 
   0   2  10     1126.21      968.43     30.48 o 
   1   2  10     7575.71     7053.95     78.82 o 
   2   2  10     3383.34     2926.48     41.84 o 
   3   2  10      771.78      708.39     20.02 o 
   4   2  10      637.31      624.98     18.70 o 
   5   2  10     4015.04     3838.39     49.13 o 
   6   2  10     2731.62     2512.53     37.36 o 
   7   2  10     9084.93     8226.02     96.76 o 
   8   2  10       32.78       36.03     22.66 o 
   9   2  10      635.57      628.26     41.87 o 
  10   2  10      122.88      128.15     29.75 o 
  11   2  10       91.21       95.98     40.67 o 
  12   2  10        1.85      -54.16     41.11 o 
  13   2  10      107.69       69.41     52.89 o 
   1   3  10     1643.57     1502.98     27.77 o 
   2   3  10     2095.49     1942.23     32.52 o 
   3   3  10     3259.78     2880.64     41.80 o 
   4   3  10      347.79      287.73     16.71 o 
   5   3  10     2276.59     2216.52     33.71 o 
   6   3  10       86.11       90.03     15.21 o 
   7   3  10      425.08      452.86     26.22 o 
   8   3  10        5.18       -7.71     22.02 o 
   9   3  10      506.22      536.10     48.28 o 
  10   3  10      545.40      486.69     39.19 o 
  11   3  10      130.48      106.94     37.47 o 
  12   3  10      115.50      170.24     55.95 o 
  13   3  10        6.41       19.70     74.08 o 
   0   4  10     6381.64     6194.27     95.51 o 
   1   4  10     8864.15     8408.49     86.88 o 
   2   4  10      804.06      773.17     21.73 o 
   3   4  10      385.18      417.76     18.75 o 
   4   4  10      882.41      861.07     23.25 o 
   5   4  10      568.41      538.89     20.30 o 
   6   4  10       72.84      102.10     16.17 o 
   7   4  10     1868.85     1668.47     40.84 o 
   8   4  10       82.49       80.82     26.77 o 
   9   4  10       46.48        4.79     28.66 o 
  10   4  10        2.37      -20.74     31.47 o 
  11   4  10      405.48      476.50     50.80 o 
  12   4  10       56.20       66.93     52.21 o 
   1   5  10      805.75      671.55     19.90 o 
   2   5  10     3884.94     3690.27     50.37 o 
   3   5  10    14071.82    13249.39    196.16 o 
   4   5  10     2468.78     2307.59     59.73 o 
   5   5  10     1377.66     1310.45     29.59 o 
   6   5  10        9.55       24.55     13.63 o 
   7   5  10       10.74       31.64     24.83 o 
   8   5  10      391.34      468.74     53.42 o 
   9   5  10      189.89      236.18     41.07 o 
  10   5  10        6.97       19.99     40.24 o 
  11   5  10       15.67       42.81     43.34 o 
  12   5  10       13.04       -2.56     47.98 o 
   0   6  10        2.19       29.82     16.19 o 
   1   6  10      304.95      337.57     15.72 o 
   2   6  10        1.03        3.62     16.81 o 
   3   6  10      350.22      336.56     18.33 o 
   4   6  10        0.15      -16.66     15.59 o 
   5   6  10     1880.43     1739.60     38.50 o 
   6   6  10     1156.84     1126.30     35.54 o 
   7   6  10       16.67       -6.77     25.16 o 
   8   6  10      960.35      873.55     47.05 o 
   9   6  10       75.34       12.35     38.71 o 
  10   6  10       40.30       22.10     40.29 o 
  11   6  10        7.02        7.30     42.76 o 
  12   6  10      220.93      227.60     51.67 o 
   1   7  10     1288.53     1154.56     23.44 o 
   2   7  10     1273.64     1251.54     28.51 o 
   3   7  10     4312.49     3879.00     58.67 o 
   4   7  10     1071.31     1039.40     36.02 o 
   5   7  10      835.58      856.70     32.27 o 
   6   7  10       58.91       19.65     27.36 o 
   7   7  10      626.85      617.18     38.40 o 
   8   7  10       11.54       51.55     34.51 o 
   9   7  10      599.47      643.04     62.50 o 
  10   7  10      307.46      432.07     50.49 o 
  11   7  10      551.96      582.78     54.74 o 
  12   7  10       92.64      259.98     87.16 o 
   0   8  10     1182.13     1143.60     34.67 o 
   1   8  10      166.23      153.85     15.01 o 
   2   8  10      365.25      458.02     20.55 o 
   3   8  10      337.95      347.80     27.55 o 
   4   8  10      169.26      201.64     21.03 o 
   5   8  10        5.37       11.99     25.45 o 
   6   8  10      182.84      248.53     30.69 o 
   7   8  10        0.41      -17.02     30.08 o 
   8   8  10        3.32      -47.74     36.26 o 
   9   8  10        1.16      -34.01     38.80 o 
  10   8  10       99.46       31.71     45.59 o 
  11   8  10       86.66       73.32     50.60 o 
   1   9  10      767.03      732.37     22.49 o 
   2   9  10     1280.30     1318.40     30.55 o 
   3   9  10     2004.69     1821.85     49.56 o 
   4   9  10      100.10      104.98     26.18 o 
   5   9  10      862.26      798.18     39.29 o 
   6   9  10       11.39      -44.30     29.53 o 
   7   9  10       25.87       33.48     44.11 o 
   8   9  10      161.54      182.49     39.79 o 
   9   9  10      544.39      549.24     51.93 o 
  10   9  10       83.00       99.86     45.89 o 
  11   9  10       67.04       38.92     58.83 o 
   0  10  10       96.69      139.09     30.90 o 
   1  10  10       12.07       -1.09     18.18 o 
   2  10  10      338.13      392.33     24.07 o 
   3  10  10       30.22       14.59     22.01 o 
   4  10  10       45.86       44.04     24.51 o 
   5  10  10      393.54      410.87     35.31 o 
   6  10  10      439.54      504.93     39.12 o 
   7  10  10      242.85      288.94     37.35 o 
   8  10  10       19.79      -10.77     34.91 o 
   9  10  10      171.56      208.09     46.91 o 
  10  10  10       10.90      -62.89     45.26 o 
   1  11  10      241.23      186.07     24.54 o 
   2  11  10       53.74       24.22     24.12 o 
   3  11  10     1254.74     1141.04     53.36 o 
   4  11  10      192.46      229.07     30.36 o 
   5  11  10       62.91       73.26     30.79 o 
   6  11  10       20.99       -3.23     33.66 o 
   7  11  10        5.29       10.08     36.90 o 
   8  11  10        2.13      -34.88     36.45 o 
   9  11  10       92.93       68.86     47.05 o 
  10  11  10        2.27       12.25     47.86 o 
   0  12  10      784.85      799.67     53.62 o 
   1  12  10      217.46      266.57     36.01 o 
   2  12  10      129.88      167.96     33.69 o 
   3  12  10       31.88       14.27     33.36 o 
   4  12  10       99.42       86.17     34.90 o 
   5  12  10       28.52       36.40     31.30 o 
   6  12  10       63.51       85.78     36.07 o 
   7  12  10      556.20      606.20     46.81 o 
   8  12  10       29.85       42.35     39.27 o 
   9  12  10       24.32      -29.61     47.09 o 
   1  13  10       85.53       98.05     41.25 o 
   2  13  10       77.16       81.86     41.98 o 
   3  13  10       44.84       61.91     44.40 o 
   4  13  10       11.53      -10.20     34.18 o 
   5  13  10        3.50       39.42     39.21 o 
   6  13  10       34.70       13.02     44.51 o 
   7  13  10       86.50       35.70     39.29 o 
   8  13  10        8.75        1.36     41.76 o 
   0  14  10      342.65      348.47     92.92 o 
   1  14  10     1077.67      976.36     60.85 o 
   2  14  10       46.98        6.26     44.61 o 
   3  14  10       44.29       65.13     47.34 o 
   4  14  10        6.41      -32.92     45.86 o 
   5  14  10        6.64        3.46     50.05 o 
   6  14  10        3.24      -21.25     44.80 o 
   7  14  10        4.03       -7.30     52.74 o 
   1  15  10        2.77      -57.78     55.24 o 
   2  15  10      485.87      472.06     54.41 o 
   3  15  10        7.78       14.15     48.67 o 
   4  15  10        4.28       39.76     49.75 o 
   5  15  10        6.97       13.73     55.47 o 
   6  15  10       26.16       -6.75     63.42 o 
   0  16  10        1.24       92.92    105.60 o 
   1  16  10        2.38      -13.55     55.47 o 
   2  16  10       10.89      -22.93     48.86 o 
   3  16  10       26.21       63.75     52.92 o 
   4  16  10        0.31       15.86     53.34 o 
   1  17  10        0.05      -27.45     77.65 o 
   1   1  11     6120.88     5812.47     62.56 o 
   2   1  11     2719.44     2361.41     36.25 o 
   3   1  11     6401.03     5451.86     66.54 o 
   4   1  11     1813.37     1590.45     31.96 o 
   5   1  11     5398.73     5088.30     60.76 o 
   6   1  11        0.75      -10.96     14.55 o 
   7   1  11       36.55       59.64     17.13 o 
   8   1  11       16.59       33.67     21.76 o 
   9   1  11     5100.05     4738.15    116.18 o 
  10   1  11      236.33      317.35     35.67 o 
  11   1  11      313.82      387.90     42.80 o 
  12   1  11        5.15       20.62     41.14 o 
   0   2  11     1117.14      925.55     35.47 o 
   1   2  11      892.91      757.18     19.24 o 
   2   2  11      500.08      421.96     20.25 o 
   3   2  11        7.14        2.29     12.61 o 
   4   2  11        2.38       -3.40     14.35 o 
   5   2  11      433.11      460.15     23.37 o 
   6   2  11       98.83      102.56     16.32 o 
   7   2  11     1973.62     1869.47     37.59 o 
   8   2  11        1.85        3.95     23.09 o 
   9   2  11       39.03       46.79     26.63 o 
  10   2  11       13.18       10.20     28.31 o 
  11   2  11       81.57       53.38     39.30 o 
  12   2  11       80.81      131.09     46.20 o 
   1   3  11     2894.34     2486.29     38.18 o 
   2   3  11     1036.97      948.67     24.74 o 
   3   3  11    11447.27    10847.95    152.29 o 
   4   3  11       10.37       30.95     14.52 o 
   5   3  11     1598.06     1412.25     35.02 o 
   6   3  11      104.76       99.70     16.37 o 
   7   3  11     1353.97     1358.35     35.35 o 
   8   3  11      489.99      550.52     32.27 o 
   9   3  11      490.18      427.73     31.54 o 
  10   3  11      407.41      514.33     40.87 o 
  11   3  11      219.89      222.52     67.02 o 
  12   3  11       63.83       59.49     50.96 o 
   0   4  11     7715.15     7076.14    107.86 o 
   1   4  11    12831.47    12470.93    123.51 o 
   2   4  11        9.04        7.02     13.86 o 
   3   4  11      183.73      202.62     16.96 o 
   4   4  11       72.19      111.00     16.78 o 
   5   4  11     3783.53     3638.58     54.95 o 
   6   4  11       28.49        7.02     16.55 o 
   7   4  11       62.74       56.94     19.94 o 
   8   4  11     2137.04     1961.55     55.22 o 
   9   4  11      585.17      593.24     39.45 o 
  10   4  11      133.28       78.44     33.80 o 
  11   4  11       44.55       21.79     42.68 o 
  12   4  11      105.91      105.42     52.44 o 
   1   5  11      664.22      635.41     20.62 o 
   2   5  11      250.64      253.46     17.94 o 
   3   5  11     5852.84     5513.33    104.27 o 
   4   5  11      504.85      543.01     20.94 o 
   5   5  11      435.54      413.51     20.72 o 
   6   5  11       36.15       24.18     16.12 o 
   7   5  11     1444.96     1343.69     44.22 o 
   8   5  11       41.06       47.21     28.68 o 
   9   5  11       29.53       -0.96     36.83 o 
  10   5  11      120.94       88.45     40.00 o 
  11   5  11        1.18      -14.14     43.62 o 
  12   5  11       36.70       -0.38     56.81 o 
   0   6  11       62.82       84.48     22.86 o 
   1   6  11     5767.03     5385.55     63.32 o 
   2   6  11      122.69      128.28     16.36 o 
   3   6  11       69.72       78.86     17.45 o 
   4   6  11      186.51      223.36     19.61 o 
   5   6  11     2226.75     2124.96     42.54 o 
   6   6  11     2133.56     2059.84     70.61 o 
   7   6  11     2771.36     2549.37     73.89 o 
   8   6  11      189.88      131.52     36.21 o 
   9   6  11       37.04       92.06     39.19 o 
  10   6  11       33.78       35.03     41.37 o 
  11   6  11       89.07       55.25     46.89 o 
  12   6  11       42.31      -17.23     47.28 o 
   1   7  11       12.51       29.03     14.32 o 
   2   7  11      161.45      157.30     17.25 o 
   3   7  11      336.31      316.69     19.89 o 
   4   7  11        6.84        2.60     18.53 o 
   5   7  11      146.68      152.02     21.79 o 
   6   7  11      174.23      238.32     28.02 o 
   7   7  11       47.80       24.59     32.64 o 
   8   7  11      108.91      167.42     37.90 o 
   9   7  11      200.39      252.76     43.11 o 
  10   7  11       83.68       67.47     43.29 o 
  11   7  11        3.29       58.06     75.29 o 
   0   8  11     2103.57     2203.04     48.48 o 
   1   8  11     1656.71     1532.86     31.33 o 
   2   8  11       79.56       53.93     18.77 o 
   3   8  11       27.64        3.18     19.73 o 
   4   8  11       78.17       45.39     30.36 o 
   5   8  11     2466.08     2135.15     55.00 o 
   6   8  11      141.52      144.16     36.69 o 
   7   8  11     2413.54     2345.88     72.85 o 
   8   8  11       17.19       35.77     36.95 o 
   9   8  11        5.16        9.97     41.42 o 
  10   8  11      153.77      116.58     44.31 o 
  11   8  11      102.24      109.05     50.33 o 
   1   9  11        1.04      -26.61     18.03 o 
   2   9  11     2293.64     2286.08     39.96 o 
   3   9  11      652.43      697.73     37.74 o 
   4   9  11      336.52      388.33     28.93 o 
   5   9  11       22.96       36.95     29.30 o 
   6   9  11       47.60       18.12     29.66 o 
   7   9  11        6.76       27.03     34.75 o 
   8   9  11      187.32      163.80     45.42 o 
   9   9  11        1.99      -19.72     42.13 o 
  10   9  11        3.34      -46.20     44.05 o 
   0  10  11     1172.92     1341.06     49.01 o 
   1  10  11     3368.07     3137.83     50.84 o 
   2  10  11        0.21      -12.78     20.28 o 
   3  10  11      229.49      232.34     24.68 o 
   4  10  11       18.91      -12.66     33.37 o 
   5  10  11      318.76      251.16     33.44 o 
   6  10  11        6.10       28.02     32.24 o 
   7  10  11      106.08      115.47     35.75 o 
   8  10  11       57.17       42.22     43.40 o 
   9  10  11       17.03       14.98     45.54 o 
  10  10  11        2.03       26.30     46.56 o 
   1  11  11      105.38      114.54     25.48 o 
   2  11  11      314.87      365.74     28.34 o 
   3  11  11      145.89      179.64     29.50 o 
   4  11  11      282.01      318.00     34.47 o 
   5  11  11      396.21      423.97     43.66 o 
   6  11  11       54.48       38.98     35.79 o 
   7  11  11       88.01       34.35     35.46 o 
   8  11  11       76.14       56.32     44.13 o 
   9  11  11      101.91       29.91     44.89 o 
   0  12  11      599.65      618.01    179.51 o 
   1  12  11      250.63      291.92     38.70 o 
   2  12  11       89.22       78.79     32.29 o 
   3  12  11       50.54       92.01     34.03 o 
   4  12  11       15.21       12.89     34.55 o 
   5  12  11      144.65      118.59     35.75 o 
   6  12  11       34.17       10.13     35.60 o 
   7  12  11       53.49       27.95     37.80 o 
   8  12  11        7.97       -9.04     45.16 o 
   9  12  11        3.39      -34.00     46.58 o 
   1  13  11       48.99      -19.57     42.43 o 
   2  13  11      296.85      375.82     58.22 o 
   3  13  11      494.87      429.32     51.92 o 
   4  13  11        5.95      -30.83     36.48 o 
   5  13  11       62.43       69.33     41.96 o 
   6  13  11       11.11        7.22     44.57 o 
   7  13  11        0.56       -2.81     38.46 o 
   8  13  11        6.60       32.35     45.55 o 
   0  14  11        4.83     -129.88     86.59 o 
   1  14  11       45.17       94.01     45.74 o 
   2  14  11        3.29       27.03     44.75 o 
   3  14  11       62.38       71.69     48.11 o 
   4  14  11       34.96        1.19     50.09 o 
   5  14  11        9.65      -31.29     57.32 o 
   6  14  11        9.89      -36.30     46.78 o 
   7  14  11      109.05       38.38     49.68 o 
   1  15  11      178.88      168.36     58.01 o 
   2  15  11      207.83      101.10     52.18 o 
   3  15  11       91.64       19.72     51.04 o 
   4  15  11      339.21      325.61     63.71 o 
   5  15  11        6.01       38.25     53.83 o 
   0  16  11       11.25     -133.05     88.70 o 
   1  16  11        1.65      -52.13    105.60 o 
   2  16  11        3.22       18.24     50.80 o 
   3  16  11        0.53      -26.44     55.11 o 
   0   0  12    25627.83    24103.67    447.53 o 
   1   0  12    18466.25    17781.62    237.89 o 
   2   0  12      461.67      483.68     26.24 o 
   3   0  12      322.47      324.88     24.53 o 
   4   0  12     1352.21     1226.13     45.26 o 
   5   0  12    13266.23    11808.01    194.99 o 
   6   0  12     1491.37     1290.77     51.52 o 
   7   0  12      282.51      264.36     29.54 o 
   8   0  12       46.32       53.01     35.39 o 
   9   0  12     1008.22      965.19     64.95 o 
  10   0  12        6.53      -51.89     48.52 o 
  11   0  12      212.62      158.59     49.19 o 
  12   0  12       98.45      177.81     55.16 o 
   1   1  12      562.18      649.51     18.25 o 
   2   1  12      108.80      112.90     14.49 o 
   3   1  12      849.33      849.82     24.63 o 
   4   1  12        2.25       -0.52     15.08 o 
   5   1  12      223.33      254.13     20.08 o 
   6   1  12       11.24        7.75     16.10 o 
   7   1  12      703.26      670.72     24.61 o 
   8   1  12      445.04      473.30     30.40 o 
   9   1  12       26.11       39.61     26.68 o 
  10   1  12       15.78       45.67     30.91 o 
  11   1  12        0.46       -4.22     35.50 o 
  12   1  12       14.19       45.75     45.28 o 
   0   2  12        9.43       55.56     20.30 o 
   1   2  12     9400.79     8603.15     88.68 o 
   2   2  12      230.52      244.17     16.94 o 
   3   2  12       21.46       13.38     15.86 o 
   4   2  12        2.27      -14.22     19.05 o 
   5   2  12     2467.39     2338.53     39.38 o 
   6   2  12     3201.47     3158.98     44.57 o 
   7   2  12     5218.81     4882.65     60.22 o 
   8   2  12      265.34      290.37     27.24 o 
   9   2  12      175.83      211.62     29.12 o 
  10   2  12       39.52       44.50     30.72 o 
  11   2  12      415.94      465.62     52.43 o 
  12   2  12       16.43       -5.51     43.03 o 
   1   3  12     8280.56     8144.75     91.74 o 
   2   3  12       52.15       43.09     14.42 o 
   3   3  12     1345.37     1138.47     29.45 o 
   4   3  12      574.64      535.17     24.38 o 
   5   3  12     1013.33      923.92     28.26 o 
   6   3  12      243.13      225.01     18.98 o 
   7   3  12       64.35       82.58     19.96 o 
   8   3  12       28.23       38.08     25.32 o 
   9   3  12      819.32      905.67     39.77 o 
  10   3  12      158.81      150.82     36.89 o 
  11   3  12       96.00      118.29     39.75 o 
  12   3  12       28.32       32.86     53.29 o 
   0   4  12        1.20      -19.30     19.49 o 
   1   4  12     5754.31     5417.38     67.10 o 
   2   4  12     1175.75     1281.75     43.35 o 
   3   4  12      135.19      170.69     17.76 o 
   4   4  12       94.94      111.29     17.57 o 
   5   4  12     4328.13     3976.05    107.86 o 
   6   4  12       35.63       28.35     17.71 o 
   7   4  12      613.37      593.66     28.27 o 
   8   4  12     1569.41     1486.70     60.41 o 
   9   4  12       21.65       56.10     32.85 o 
  10   4  12       20.96      -28.92     34.71 o 
  11   4  12       89.35      107.74     45.20 o 
  12   4  12      160.50      188.25     56.78 o 
   1   5  12       23.21       37.73     14.56 o 
   2   5  12     2783.55     2739.32     44.29 o 
   3   5  12     2626.93     2567.40     64.50 o 
   4   5  12      477.27      500.45     22.24 o 
   5   5  12     3786.63     3506.32     59.95 o 
   6   5  12      200.10      188.40     20.54 o 
   7   5  12      383.14      371.34     38.68 o 
   8   5  12      121.05      130.39     31.56 o 
   9   5  12     2781.86     2600.76    102.44 o 
  10   5  12      361.75      446.90     49.36 o 
  11   5  12      275.87      354.59     52.19 o 
  12   5  12       62.76       85.19     53.23 o 
   0   6  12      616.90      662.36     31.54 o 
   1   6  12     1497.09     1446.49     33.14 o 
   2   6  12        6.89        2.55     16.64 o 
   3   6  12       11.86      -15.00     17.44 o 
   4   6  12        0.28      -13.45     16.74 o 
   5   6  12      421.16      374.50     26.92 o 
   6   6  12      203.30      159.92     25.97 o 
   7   6  12       47.65       58.01     28.25 o 
   8   6  12       28.48       -0.35     34.74 o 
   9   6  12      172.24      129.83     49.08 o 
  10   6  12       58.21       64.06     57.92 o 
  11   6  12        3.13       11.94     49.09 o 
   1   7  12     5184.87     5070.64     62.97 o 
   2   7  12      184.56      242.09     20.61 o 
   3   7  12     5703.83     5385.84     75.63 o 
   4   7  12      131.16      209.48     23.18 o 
   5   7  12      855.26      878.29     31.58 o 
   6   7  12        0.90       13.21     27.19 o 
   7   7  12       55.20        2.33     33.49 o 
   8   7  12      264.64      304.15     41.07 o 
   9   7  12      540.72      497.93     49.69 o 
  10   7  12       71.96       37.76     43.75 o 
  11   7  12       45.36       81.59     49.45 o 
   0   8  12     2146.08     2196.84     50.09 o 
   1   8  12        1.81       11.58     17.71 o 
   2   8  12       36.15       16.34     20.89 o 
   3   8  12        0.56       -1.91     20.13 o 
   4   8  12       11.68       13.11     21.53 o 
   5   8  12       81.34       93.61     25.80 o 
   6   8  12       31.88       44.03     33.42 o 
   7   8  12       15.17      -22.40     34.35 o 
   8   8  12      192.60      184.04     43.21 o 
   9   8  12       77.49      101.88     43.48 o 
  10   8  12       22.93       15.72     45.96 o 
  11   8  12       38.64       34.16     59.81 o 
   1   9  12      316.37      315.60     23.44 o 
   2   9  12      251.30      294.99     23.52 o 
   3   9  12     2954.52     2625.16     49.44 o 
   4   9  12      147.54      178.58     27.11 o 
   5   9  12      808.44      755.19     56.69 o 
   6   9  12       76.03       97.25     32.50 o 
   7   9  12      611.96      431.25     44.01 o 
   8   9  12        4.13       27.12     37.82 o 
   9   9  12      168.45      186.25     46.44 o 
  10   9  12       29.88       27.69     47.97 o 
   0  10  12     2066.38     2092.31     93.44 o 
   1  10  12     2726.39     2671.51     70.64 o 
   2  10  12       56.29       25.85     21.63 o 
   3  10  12       51.70       16.64     25.90 o 
   4  10  12       76.88       57.60     30.20 o 
   5  10  12      153.24      209.21     49.62 o 
   6  10  12        7.15        4.91     32.21 o 
   7  10  12       81.92       49.18     39.89 o 
   8  10  12      383.65      376.25     70.82 o 
   9  10  12        3.37       -3.58     46.22 o 
  10  10  12       11.39       27.61     50.93 o 
   1  11  12      406.34      469.88     30.42 o 
   2  11  12      516.92      443.43     30.58 o 
   3  11  12      748.47      684.18     35.93 o 
   4  11  12      143.02      115.29     32.80 o 
   5  11  12        5.78      -11.67     32.44 o 
   6  11  12       33.46       45.41     34.75 o 
   7  11  12        5.01      -25.93     38.20 o 
   8  11  12       20.51      -26.80     41.99 o 
   9  11  12      207.82      139.27     47.60 o 
   0  12  12       22.81        4.57     55.01 o 
   1  12  12      257.94      248.48     45.33 o 
   2  12  12       11.68       15.76     29.69 o 
   3  12  12       53.34       56.96     34.89 o 
   4  12  12       21.21      -19.89     37.57 o 
   5  12  12      261.53      213.83     37.49 o 
   6  12  12      376.71      436.71     46.42 o 
   7  12  12      211.53      164.94     44.30 o 
   8  12  12        0.24      -27.64     43.75 o 
   1  13  12        1.58       11.32     49.31 o 
   2  13  12       44.36       -8.11     43.91 o 
   3  13  12       20.46      -19.07     43.83 o 
   4  13  12      101.25       94.99     44.59 o 
   5  13  12       71.35      129.37     44.02 o 
   6  13  12        7.67        4.82     45.39 o 
   7  13  12        0.42       12.34     42.86 o 
   0  14  12      125.90       89.26     79.20 o 
   1  14  12      104.05       42.52     52.21 o 
   2  14  12       13.48       69.61     49.08 o 
   3  14  12      102.99       57.03     48.99 o 
   4  14  12        0.95       30.33     50.35 o 
   5  14  12       44.49      -88.92     59.28 o 
   6  14  12        1.09      -70.86     47.24 o 
   1  15  12        8.89      -27.39     56.26 o 
   2  15  12       20.14       68.83     58.88 o 
   3  15  12       43.22       49.98     52.27 o 
   4  15  12       85.05      119.80     54.97 o 
   5  15  12       13.47       22.19     64.53 o 
   0  16  12        9.78       19.01    109.82 o 
   1  16  12       22.29       10.56     68.69 o 
   2  16  12       15.53        3.71     61.85 o 
   1   1  13     4488.86     4391.51     52.16 o 
   2   1  13       22.07        6.59     15.89 o 
   3   1  13     9934.38     9005.47    109.89 o 
   4   1  13      887.63      705.93     25.28 o 
   5   1  13     3610.25     3157.32     50.32 o 
   6   1  13      447.48      511.67     22.78 o 
   7   1  13     1217.05     1137.15     30.14 o 
   8   1  13        1.54       17.32     24.30 o 
   9   1  13     1731.11     1718.60     49.56 o 
  10   1  13       69.43      148.86     35.33 o 
  11   1  13      216.27      205.13     42.84 o 
  12   1  13        0.07        9.45     46.57 o 
   0   2  13       38.92       94.35     23.56 o 
   1   2  13     2638.73     2691.09     56.14 o 
   2   2  13      179.69      191.18     19.77 o 
   3   2  13      264.40      253.47     24.08 o 
   4   2  13       12.41       -0.20     18.08 o 
   5   2  13      264.15      334.25     22.17 o 
   6   2  13     1651.25     1607.56     34.23 o 
   7   2  13      359.36      464.89     25.41 o 
   8   2  13        3.84       -4.49     24.85 o 
   9   2  13      483.36      562.16     34.91 o 
  10   2  13       14.95       11.71     30.29 o 
  11   2  13      106.48       71.47     43.52 o 
  12   2  13        0.15       35.30     46.28 o 
   1   3  13     4425.20     4425.26     58.80 o 
   2   3  13      638.50      534.92     31.64 o 
   3   3  13     7774.63     6795.65     88.29 o 
   4   3  13      209.69      194.35     21.45 o 
   5   3  13      861.62      827.31     30.70 o 
   6   3  13      665.00      697.00     35.22 o 
   7   3  13      313.92      334.23     27.89 o 
   8   3  13       29.07       37.86     25.44 o 
   9   3  13     1409.26     1372.17     50.20 o 
  10   3  13       12.28        2.77     33.77 o 
  11   3  13      203.78      190.16     45.84 o 
  12   3  13      248.67      297.79     62.75 o 
   0   4  13     3233.31     3143.05     63.41 o 
   1   4  13     1929.93     1963.25     40.47 o 
   2   4  13      289.04      291.39     20.42 o 
   3   4  13        3.50        9.15     17.23 o 
   4   4  13      667.81      638.07     27.93 o 
   5   4  13     3899.63     3734.00     60.98 o 
   6   4  13       71.79       57.71     19.91 o 
   7   4  13     1600.95     1645.13     45.69 o 
   8   4  13       81.80       87.09     37.33 o 
   9   4  13      335.52      387.45     38.64 o 
  10   4  13        4.99      -52.86     35.24 o 
  11   4  13       70.94      137.42     47.57 o 
  12   4  13        1.51       -2.75     66.96 o 
   1   5  13      569.20      624.15     24.04 o 
   2   5  13      621.60      682.86     27.67 o 
   3   5  13      563.70      427.02     22.86 o 
   4   5  13       19.93       -8.46     19.88 o 
   5   5  13     1016.92      946.09     30.86 o 
   6   5  13       11.09       -7.58     19.45 o 
   7   5  13      599.08      591.55     44.16 o 
   8   5  13        4.61       25.94     30.21 o 
   9   5  13     1031.00     1035.08     71.78 o 
  10   5  13        1.15       15.60     43.13 o 
  11   5  13        2.74       40.03     45.30 o 
   0   6  13     3490.74     3136.42    106.39 o 
   1   6  13    10409.35    10021.22    110.29 o 
   2   6  13       26.04       26.43     18.36 o 
   3   6  13      383.54      400.79     23.57 o 
   4   6  13       24.23       17.89     18.47 o 
   5   6  13      969.10      972.05     42.10 o 
   6   6  13        5.58       -5.46     24.09 o 
   7   6  13     1219.19     1292.20     47.02 o 
   8   6  13       18.38       28.50     38.23 o 
   9   6  13      151.66      139.45     41.36 o 
  10   6  13        2.81       48.66     45.76 o 
  11   6  13      261.85      322.73     54.12 o 
   1   7  13        5.17       -2.55     17.57 o 
   2   7  13      959.81      914.31     29.98 o 
   3   7  13      366.72      344.02     27.33 o 
   4   7  13       30.03       23.86     21.33 o 
   5   7  13       20.14       15.89     24.56 o 
   6   7  13      238.37      181.30     30.74 o 
   7   7  13      142.46      143.41     38.66 o 
   8   7  13      133.93      147.78     40.34 o 
   9   7  13        9.89       23.46     41.56 o 
  10   7  13        8.78       11.79     46.47 o 
  11   7  13       29.81       82.22     48.47 o 
   0   8  13        5.47       -9.35     26.68 o 
   1   8  13     4833.65     4695.59     62.35 o 
   2   8  13      225.01      130.18     23.68 o 
   3   8  13      615.01      560.64     28.25 o 
   4   8  13        1.69      -19.80     21.57 o 
   5   8  13     4082.44     3878.62     76.19 o 
   6   8  13        7.78      -37.38     31.54 o 
   7   8  13       29.98       33.20     38.17 o 
   8   8  13      303.68      394.44     46.94 o 
   9   8  13        4.35      -21.81     40.46 o 
  10   8  13       13.69      -61.99     47.25 o 
   1   9  13       20.16       31.44     22.49 o 
   2   9  13        7.01       31.98     20.45 o 
   3   9  13       16.95        1.38     21.99 o 
   4   9  13      409.82      445.18     31.28 o 
   5   9  13      236.28      285.14     31.32 o 
   6   9  13       65.51       59.04     38.74 o 
   7   9  13       11.97       -7.43     37.22 o 
   8   9  13        6.00       37.29     41.08 o 
   9   9  13      388.23      395.15     53.02 o 
  10   9  13      475.32      486.51     57.31 o 
   0  10  13        4.30      -40.41     37.92 o 
   1  10  13      452.12      469.48     32.74 o 
   2  10  13       33.70        1.15     23.58 o 
   3  10  13       23.38       22.53     26.89 o 
   4  10  13       15.76        3.80     27.13 o 
   5  10  13      403.36      349.07     38.09 o 
   6  10  13        0.77       55.17     37.16 o 
   7  10  13      866.70      729.50     61.27 o 
   8  10  13        1.32       13.40     41.61 o 
   9  10  13        2.17      -40.13     48.34 o 
   1  11  13     2176.54     2084.09     66.11 o 
   2  11  13      112.87       31.85     29.02 o 
   3  11  13      470.38      526.58     52.89 o 
   4  11  13      342.75      362.10     38.12 o 
   5  11  13        8.74        3.06     33.51 o 
   6  11  13       33.81      104.03     40.36 o 
   7  11  13       87.56       93.94     44.21 o 
   8  11  13      100.42       65.83     45.44 o 
   9  11  13       49.14       52.68     47.54 o 
   0  12  13      400.92      373.15     64.21 o 
   1  12  13       49.92      -27.89     40.85 o 
   2  12  13      219.09      188.93     32.79 o 
   3  12  13      165.22      214.14     46.03 o 
   4  12  13        0.45        0.58     41.07 o 
   5  12  13      188.70      150.69     38.83 o 
   6  12  13        8.25       25.33     37.67 o 
   7  12  13      156.08      115.92     47.48 o 
   8  12  13       88.88       42.14     53.65 o 
   1  13  13       49.38        2.35     43.46 o 
   2  13  13      234.59      205.42     57.71 o 
   3  13  13      392.96      387.37     62.54 o 
   4  13  13        3.25       11.07     43.25 o 
   5  13  13      162.51      227.81     47.66 o 
   6  13  13        1.43        8.31     47.71 o 
   7  13  13       72.45       46.43     46.33 o 
   0  14  13      229.24      241.81     67.20 o 
   1  14  13        2.58        6.68     53.18 o 
   2  14  13       16.52      -52.48     53.79 o 
   3  14  13        5.15       11.69     48.86 o 
   4  14  13        3.78      -66.37     54.03 o 
   5  14  13        4.32      -63.87     58.94 o 
   6  14  13        1.86       -8.97     66.51 o 
   1  15  13       38.52       79.28     71.41 o 
   2  15  13        4.49       -8.69     56.49 o 
   3  15  13       41.00        3.43     59.14 o 
   4  15  13       14.67       82.18     62.57 o 
   0  16  13       12.43      -40.13    109.82 o 
   0   0  14       29.77       30.90     51.74 o 
   1   0  14    10743.93     9546.79    161.71 o 
   2   0  14     1342.15     1416.39     49.55 o 
   3   0  14      632.07      711.20     36.27 o 
   4   0  14       93.09       79.38     25.97 o 
   5   0  14     5847.37     5302.31     95.47 o 
   6   0  14      163.51      109.46     26.62 o 
   7   0  14     3727.12     3548.07     69.95 o 
   8   0  14      305.30      397.05     35.30 o 
   9   0  14       98.67      148.19     44.54 o 
  10   0  14       15.21       97.38     46.49 o 
  11   0  14      199.89      227.90     65.16 o 
  12   0  14        0.24       41.75     54.87 o 
   1   1  14     1759.63     1730.01     34.00 o 
   2   1  14      356.38      403.82     21.01 o 
   3   1  14     1122.46     1313.24     41.50 o 
   4   1  14      437.41      458.97     28.90 o 
   5   1  14      167.72      130.75     21.14 o 
   6   1  14       71.75       52.13     18.71 o 
   7   1  14       61.35       86.84     20.41 o 
   8   1  14      115.85      127.47     25.32 o 
   9   1  14       60.51       40.93     30.13 o 
  10   1  14        5.34       17.60     34.50 o 
  11   1  14      243.48      268.24     40.60 o 
  12   1  14      215.82      246.50     50.53 o 
   0   2  14      728.21      661.63     28.36 o 
   1   2  14    10616.18     9942.68    118.24 o 
   2   2  14       15.62        2.26     18.04 o 
   3   2  14       44.55       45.07     19.19 o 
   4   2  14        0.67       12.17     19.39 o 
   5   2  14     1821.24     1676.44     42.23 o 
   6   2  14       37.21       66.61     20.30 o 
   7   2  14     2451.51     2270.66     44.13 o 
   8   2  14      211.13      196.93     26.07 o 
   9   2  14      200.12      176.92     31.60 o 
  10   2  14        0.75      -21.51     31.38 o 
  11   2  14      522.00      484.39     51.36 o 
  12   2  14       49.03       -2.11    120.38 o 
   1   3  14     2045.56     2296.20     40.99 o 
   2   3  14      357.10      337.19     23.04 o 
   3   3  14     4303.65     4293.30     65.82 o 
   4   3  14      162.14      184.54     22.84 o 
   5   3  14      255.63      239.81     25.23 o 
   6   3  14       74.96      104.93     22.93 o 
   7   3  14      217.68      208.97     24.30 o 
   8   3  14      121.29      108.73     26.82 o 
   9   3  14      368.50      487.04     41.52 o 
  10   3  14        1.17      -37.66     35.55 o 
  11   3  14      236.60      352.94     50.20 o 
   0   4  14      491.21      663.60    116.16 o 
   1   4  14     4670.03     4404.07     75.09 o 
   2   4  14      619.47      644.27     25.56 o 
   3   4  14      838.15      901.23     30.74 o 
   4   4  14      220.36      293.62     24.47 o 
   5   4  14     4874.72     4537.82     89.09 o 
   6   4  14      311.39      355.71     26.78 o 
   7   4  14       28.07       -3.68     21.47 o 
   8   4  14      382.19      319.77     34.95 o 
   9   4  14       27.39       60.92     34.71 o 
  10   4  14      177.49      258.68     54.38 o 
  11   4  14       94.87       52.47     48.31 o 
   1   5  14     1410.80     1524.40     53.19 o 
   2   5  14       45.02       60.63     19.66 o 
   3   5  14     4373.92     3991.80     75.09 o 
   4   5  14      282.36      279.92     25.52 o 
   5   5  14     2718.07     2737.98     49.97 o 
   6   5  14       51.34       39.66     25.37 o 
   7   5  14      176.50      165.24     30.31 o 
   8   5  14      205.14      250.75     35.29 o 
   9   5  14      788.17      882.60     48.19 o 
  10   5  14        7.66      -26.98     42.87 o 
  11   5  14        5.05        2.66     47.46 o 
   0   6  14     1336.14     1276.62     43.88 o 
   1   6  14       58.75      116.97     19.33 o 
   2   6  14      706.83      691.61     27.97 o 
   3   6  14      205.94      208.06     22.44 o 
   4   6  14      460.20      523.37     27.22 o 
   5   6  14        4.89       17.60     23.91 o 
   6   6  14        3.92      -20.36     25.25 o 
   7   6  14     1502.24     1306.69     50.09 o 
   8   6  14        3.66       30.35     38.17 o 
   9   6  14        6.13      -51.52     41.72 o 
  10   6  14       47.72       43.93     46.13 o 
  11   6  14       74.73       40.06     50.17 o 
   1   7  14     9494.17     9517.90    135.15 o 
   2   7  14       21.53       -9.18     19.88 o 
   3   7  14     4400.36     4170.23     69.45 o 
   4   7  14        1.21      -18.95     25.03 o 
   5   7  14       44.26       42.22     26.14 o 
   6   7  14      384.84      404.88     32.99 o 
   7   7  14      249.12      199.20     39.62 o 
   8   7  14       19.70       14.81     47.25 o 
   9   7  14      706.87      698.61     54.80 o 
  10   7  14       75.57       92.14     49.62 o 
   0   8  14      268.84      320.86     32.62 o 
   1   8  14        6.46       20.89     20.08 o 
   2   8  14       14.78        8.26     26.29 o 
   3   8  14        2.75      -26.92     21.69 o 
   4   8  14      161.25      143.66     25.23 o 
   5   8  14       80.63       61.75     30.66 o 
   6   8  14      653.92      637.55     46.74 o 
   7   8  14      162.93      251.65     41.43 o 
   8   8  14       71.94       91.13     43.64 o 
   9   8  14      128.09      131.79     45.84 o 
  10   8  14        0.69       14.41     50.07 o 
   1   9  14      130.43      102.78     25.65 o 
   2   9  14      235.44      184.09     28.33 o 
   3   9  14      992.62     1065.04     37.97 o 
   4   9  14        8.93        3.57     27.15 o 
   5   9  14     1791.08     1651.72     52.92 o 
   6   9  14        3.74       -9.35     41.46 o 
   7   9  14      302.54      243.44     42.75 o 
   8   9  14       44.51       67.17     42.43 o 
   9   9  14      763.46      794.47     59.00 o 
   0  10  14      933.79      967.03     58.68 o 
   1  10  14      291.36      374.86     32.64 o 
   2  10  14       11.35      -38.47     25.65 o 
   3  10  14      353.25      303.32     32.78 o 
   4  10  14        9.94       61.16     29.65 o 
   5  10  14       16.24       63.70     37.00 o 
   6  10  14       14.84      -19.69     37.89 o 
   7  10  14      582.75      626.58     50.76 o 
   8  10  14       63.77        6.02     47.86 o 
   9  10  14       86.72      156.23     51.97 o 
   1  11  14      391.61      429.18     34.63 o 
   2  11  14       71.50       72.08     30.55 o 
   3  11  14      494.56      472.88     39.90 o 
   4  11  14      299.29      268.65     33.01 o 
   5  11  14      128.30      110.58     40.95 o 
   6  11  14       11.78        2.67     42.82 o 
   7  11  14      132.49      148.91     44.90 o 
   8  11  14        6.84      -63.47     43.39 o 
   0  12  14       43.57       -2.82     78.14 o 
   1  12  14      210.48      187.36     46.28 o 
   2  12  14      347.44      353.39     40.83 o 
   3  12  14      661.43      680.13     45.42 o 
   4  12  14        4.91        4.77     42.50 o 
   5  12  14      537.31      481.18     53.22 o 
   6  12  14       37.64       54.96     46.96 o 
   7  12  14        8.61       49.87     56.09 o 
   1  13  14       21.87      -53.85     43.67 o 
   2  13  14       17.19      -51.71     51.43 o 
   3  13  14       36.13       67.42     77.62 o 
   4  13  14       73.41      102.35     45.73 o 
   5  13  14       38.79       82.74     49.72 o 
   6  13  14        9.98       11.13     56.14 o 
   0  14  14        7.85       74.19     69.14 o 
   1  14  14      374.03      412.05     63.82 o 
   2  14  14       38.19       22.05     56.96 o 
   3  14  14        4.00      -20.59     56.10 o 
   4  14  14       26.60       24.56     60.43 o 
   5  14  14      177.63      221.86     69.70 o 
   1  15  14      111.32       81.61     59.28 o 
   2  15  14       72.24       75.18     63.11 o 
   3  15  14        6.11      -85.15     63.71 o 
   1   1  15     1711.56     1807.81     44.86 o 
   2   1  15       67.37       89.18     19.47 o 
   3   1  15    12498.85    11266.05    126.23 o 
   4   1  15       49.12       69.45     21.79 o 
   5   1  15     2008.03     1863.10     57.91 o 
   6   1  15       27.90       10.52     20.74 o 
   7   1  15      348.52      375.70     24.92 o 
   8   1  15      239.23      296.61     27.98 o 
   9   1  15      975.02     1009.11     42.76 o 
  10   1  15      112.58       61.10     35.15 o 
  11   1  15      185.59      230.94     40.11 o 
   0   2  15     3941.62     3933.07     84.43 o 
   1   2  15     2398.36     2702.39     47.77 o 
   2   2  15      793.83      736.33     29.49 o 
   3   2  15      286.75      271.03     23.88 o 
   4   2  15      283.17      260.22     24.78 o 
   5   2  15      400.66      391.62     27.88 o 
   6   2  15      817.39      687.34     33.21 o 
   7   2  15      806.87      937.86     33.61 o 
   8   2  15      147.88      142.15     26.49 o 
   9   2  15       37.33       36.13     30.62 o 
  10   2  15        0.12       -3.37     40.07 o 
  11   2  15       54.22       52.27     46.23 o 
   1   3  15     7394.56     6917.25     84.48 o 
   2   3  15      210.46      253.10     23.95 o 
   3   3  15     3787.13     3409.67     58.97 o 
   4   3  15        2.17       18.31     23.04 o 
   5   3  15      120.31      109.01     24.73 o 
   6   3  15      104.22      127.85     23.64 o 
   7   3  15      123.32      188.49     25.33 o 
   8   3  15      269.51      227.30     28.72 o 
   9   3  15      982.83      946.64     60.35 o 
  10   3  15       23.31       39.77     38.54 o 
  11   3  15      127.50      130.24     61.37 o 
   0   4  15      617.73      688.25     38.98 o 
   1   4  15     6831.60     6865.10     96.11 o 
   2   4  15       51.88       78.33     21.95 o 
   3   4  15      210.74      203.18     24.63 o 
   4   4  15        7.95      -23.39     21.13 o 
   5   4  15     2106.60     2271.14     53.28 o 
   6   4  15      547.85      524.80     29.97 o 
   7   4  15      439.28      590.05     29.61 o 
   8   4  15       13.60        1.71     33.74 o 
   9   4  15       45.50       81.10     37.99 o 
  10   4  15       55.82       87.72     41.08 o 
  11   4  15      112.20      173.31     54.26 o 
   1   5  15      153.32      171.85     21.95 o 
   2   5  15      478.46      512.80     26.32 o 
   3   5  15     1260.66     1091.15     48.27 o 
   4   5  15      335.97      314.35     27.05 o 
   5   5  15      761.73      643.68     30.02 o 
   6   5  15        6.66       35.93     26.21 o 
   7   5  15      178.64      146.55     30.22 o 
   8   5  15       25.74      -33.02     32.94 o 
   9   5  15       91.41       86.61     37.77 o 
  10   5  15      123.00      109.15     47.60 o 
  11   5  15        3.36      -34.61     49.43 o 
   0   6  15        0.68       32.53     27.33 o 
   1   6  15     2571.26     2555.44     47.90 o 
   2   6  15      214.52      234.92     23.28 o 
   3   6  15       19.59       44.23     23.95 o 
   4   6  15       55.59       48.93     24.79 o 
   5   6  15     1044.47     1188.20     41.33 o 
   6   6  15       95.18       86.19     28.68 o 
   7   6  15     2333.06     2292.17     68.32 o 
   8   6  15       16.07       26.66     38.92 o 
   9   6  15      213.27      221.36     49.28 o 
  10   6  15        1.80        0.14     48.87 o 
   1   7  15     1131.03     1291.65     34.14 o 
   2   7  15       20.06       17.12     22.05 o 
   3   7  15        0.84      -20.96     26.91 o 
   4   7  15      920.47      827.43     36.34 o 
   5   7  15      146.13       89.66     27.75 o 
   6   7  15       68.94      129.08     29.71 o 
   7   7  15       45.90       69.61     38.41 o 
   8   7  15      140.81      156.33     44.09 o 
   9   7  15       10.71      -23.75     43.38 o 
  10   7  15       30.43       67.17     48.75 o 
   0   8  15     1737.76     1631.64     64.37 o 
   1   8  15     1038.07     1161.76     33.82 o 
   2   8  15     1918.39     1952.35     71.32 o 
   3   8  15      246.99      257.53     30.64 o 
   4   8  15      101.26      135.22     28.46 o 
   5   8  15     1482.20     1525.24     57.10 o 
   6   8  15        4.01        6.85     32.71 o 
   7   8  15     1170.80     1330.95     82.78 o 
   8   8  15      715.99      637.70     61.60 o 
   9   8  15       43.73       36.53     47.23 o 
   1   9  15      323.16      341.74     29.73 o 
   2   9  15       14.84       30.66     26.75 o 
   3   9  15      976.13     1001.40     37.76 o 
   4   9  15      373.30      381.56     36.05 o 
   5   9  15       96.83      179.51     35.48 o 
   6   9  15        0.07      -45.51     38.80 o 
   7   9  15        0.27       -0.98     40.98 o 
   8   9  15      100.13       75.48     45.61 o 
   9   9  15        5.89       -0.60     48.88 o 
   0  10  15       40.96      -58.85     41.95 o 
   1  10  15     1493.13     1629.82     57.84 o 
   2  10  15      384.28      364.96     32.77 o 
   3  10  15       17.35        2.46     28.96 o 
   4  10  15       11.83       22.46     32.43 o 
   5  10  15      143.59      127.81     36.47 o 
   6  10  15       32.53       27.43     60.35 o 
   7  10  15      123.02       38.76     42.48 o 
   8  10  15        0.49      -57.68     45.82 o 
   1  11  15      562.99      589.72     44.94 o 
   2  11  15      520.28      588.52     39.88 o 
   3  11  15      183.19      261.23     37.97 o 
   4  11  15       25.74       -2.35     32.30 o 
   5  11  15       26.18       30.11     43.90 o 
   6  11  15      129.00      111.19     44.31 o 
   7  11  15       12.40       25.82     44.71 o 
   8  11  15       12.51       44.45     51.82 o 
   0  12  15        7.31        5.84     66.53 o 
   1  12  15      114.71       89.23     46.95 o 
   2  12  15      275.84      221.12     36.69 o 
   3  12  15        9.75      -38.75     37.52 o 
   4  12  15        0.31      -23.36     42.60 o 
   5  12  15      642.68      682.31     65.54 o 
   6  12  15      239.15      207.13     47.88 o 
   7  12  15        5.78       -6.58     47.47 o 
   1  13  15      167.02      195.00     51.33 o 
   2  13  15       30.46       65.31     55.66 o 
   3  13  15      151.39      188.88     69.41 o 
   4  13  15        9.28       17.02     46.22 o 
   5  13  15      188.57      149.26     84.96 o 
   6  13  15       15.65      -66.66     78.98 o 
   0  14  15       45.21       -3.09     73.91 o 
   1  14  15        5.23      -64.91     58.88 o 
   2  14  15        2.49        3.47     60.42 o 
   3  14  15        9.71       70.52     62.44 o 
   4  14  15       11.71      -78.51     70.77 o 
   1  15  15       25.33      -78.02     59.57 o 
   0   0  16     7677.15     8084.40    251.32 o 
   1   0  16    19246.45    18246.71    288.73 o 
   2   0  16     3586.83     3479.09     82.90 o 
   3   0  16        1.41       18.89     30.43 o 
   4   0  16      127.58       86.94     34.14 o 
   5   0  16     3612.89     3535.15     77.80 o 
   6   0  16        2.93      -22.99     30.09 o 
   7   0  16      392.93      423.75     38.51 o 
   8   0  16     1007.13      927.44     44.65 o 
   9   0  16      125.58      123.27     49.03 o 
  10   0  16       52.86       41.50     51.15 o 
  11   0  16      327.70      370.11     60.25 o 
   1   1  16      957.10     1218.31     45.02 o 
   2   1  16       64.25       85.81     21.52 o 
   3   1  16       43.35      204.81     22.54 o 
   4   1  16       21.82       45.76     21.64 o 
   5   1  16      196.86      226.00     27.23 o 
   6   1  16       41.08       48.42     23.18 o 
   7   1  16       23.79       30.79     22.68 o 
   8   1  16       28.38       35.02     25.64 o 
   9   1  16      187.14      228.78     34.98 o 
  10   1  16       19.59      -26.83     34.19 o 
  11   1  16       41.95       56.35     42.06 o 
   0   2  16       40.93      104.90     37.17 o 
   1   2  16     2158.01     2064.50     62.84 o 
   2   2  16      953.80     1078.35     34.52 o 
   3   2  16      222.08      203.41     25.32 o 
   4   2  16      235.26      219.69     26.41 o 
   5   2  16     2629.71     2476.60     53.57 o 
   6   2  16      247.78      289.32     27.32 o 
   7   2  16     4354.25     3929.91     61.38 o 
   8   2  16       27.66       43.93     28.08 o 
   9   2  16        0.75        6.47     32.34 o 
  10   2  16       24.61        2.87     42.11 o 
  11   2  16      237.70      304.94     56.93 o 
   1   3  16     7753.58     7604.69    134.77 o 
   2   3  16      101.04      110.37     22.83 o 
   3   3  16     4116.80     4342.15    111.28 o 
   4   3  16      211.46      166.15     25.86 o 
   5   3  16       19.05       12.67     24.73 o 
   6   3  16      210.42      149.50     27.03 o 
   7   3  16       21.84       16.91     24.12 o 
   8   3  16       48.74       58.55     26.56 o 
   9   3  16      164.31      223.65     41.36 o 
  10   3  16       16.29       12.76     40.75 o 
  11   3  16        2.10      -32.96     46.24 o 
   0   4  16     1383.95     1350.02     64.83 o 
   1   4  16     1262.82     1194.75     36.55 o 
   2   4  16       18.70       -4.89     22.24 o 
   3   4  16       48.22       86.80     31.48 o 
   4   4  16       23.69       14.91     24.50 o 
   5   4  16     1332.07     1242.07     40.95 o 
   6   4  16       71.42       83.70     30.71 o 
   7   4  16      910.42      871.56     34.92 o 
   8   4  16       50.22        9.99     34.86 o 
   9   4  16        0.43       -9.48     39.12 o 
  10   4  16       15.71       -6.87     41.55 o 
   1   5  16      301.81      303.33     24.93 o 
   2   5  16     1023.25     1047.75     36.66 o 
   3   5  16     5545.60     5700.23    143.85 o 
   4   5  16      724.89      748.81     35.42 o 
   5   5  16     1712.00     1695.80     43.49 o 
   6   5  16      100.26      143.55     29.42 o 
   7   5  16      330.56      349.82     34.83 o 
   8   5  16       30.57      -15.48     35.80 o 
   9   5  16      397.30      472.87     45.64 o 
  10   5  16       74.62       75.64     46.24 o 
   0   6  16     1166.89     1233.35     65.23 o 
   1   6  16     1307.39     1185.71     35.74 o 
   2   6  16        5.82       43.20     25.04 o 
   3   6  16       26.08       62.46     27.23 o 
   4   6  16       40.68       15.17     25.94 o 
   5   6  16       55.97       98.78     27.68 o 
   6   6  16       64.56      124.60     31.64 o 
   7   6  16       67.94       87.91     32.17 o 
   8   6  16      122.08      135.84     43.66 o 
   9   6  16       41.03       24.57     46.63 o 
  10   6  16       25.99       32.76     50.66 o 
   1   7  16     1522.49     1578.15     40.73 o 
   2   7  16      751.29      794.06     32.85 o 
   3   7  16     2323.50     2416.76     61.20 o 
   4   7  16      975.20      894.76     38.98 o 
   5   7  16      389.22      395.80     33.71 o 
   6   7  16       13.65        2.41     29.28 o 
   7   7  16      303.00      280.96     49.10 o 
   8   7  16        4.16        6.16     42.32 o 
   9   7  16      429.65      499.73     53.92 o 
   0   8  16      245.08      322.22     37.20 o 
   1   8  16      205.87      259.75     26.52 o 
   2   8  16      625.56      563.50     34.44 o 
   3   8  16       49.86      -11.56     29.53 o 
   4   8  16       85.95      106.57     32.43 o 
   5   8  16       47.79       13.51     32.61 o 
   6   8  16      504.76      478.47     41.86 o 
   7   8  16       48.96       64.54     42.36 o 
   8   8  16       35.57      -30.13     44.14 o 
   9   8  16       64.09       81.22     51.82 o 
   1   9  16      346.51      375.78     31.03 o 
   2   9  16      151.88      114.49     30.26 o 
   3   9  16     1021.48     1037.59     42.49 o 
   4   9  16       83.12       64.91     32.37 o 
   5   9  16      951.99      922.80     46.77 o 
   6   9  16        2.09      -25.01     42.31 o 
   7   9  16       49.97       19.38     45.70 o 
   8   9  16        2.55      -24.04     44.91 o 
   0  10  16        1.98       -5.52     45.90 o 
   1  10  16      832.44      969.47     44.17 o 
   2  10  16      122.22      121.60     31.98 o 
   3  10  16       70.40       11.87     30.73 o 
   4  10  16      198.66      206.62     42.48 o 
   5  10  16      122.90       86.44     36.92 o 
   6  10  16      118.07      132.24     43.23 o 
   7  10  16       17.40       27.17     43.55 o 
   8  10  16       10.29      -36.00     47.52 o 
   1  11  16       90.38       59.75     38.50 o 
   2  11  16      118.62      100.04     37.04 o 
   3  11  16      599.62      684.12     46.19 o 
   4  11  16      209.12      195.89     39.01 o 
   5  11  16        5.64       26.74     41.25 o 
   6  11  16        0.24       -6.55     42.13 o 
   7  11  16       38.08       58.42     51.82 o 
   0  12  16        0.94      -96.32     64.21 o 
   1  12  16       27.92       28.12     48.21 o 
   2  12  16       14.62       17.37     37.26 o 
   3  12  16       39.66      -39.79     37.97 o 
   4  12  16       37.28        4.77     51.59 o 
   5  12  16       65.16      -28.89     51.50 o 
   6  12  16       10.60       84.97     47.18 o 
   1  13  16       23.84       15.22     50.94 o 
   2  13  16      104.15       42.88     60.38 o 
   3  13  16       37.83      -24.94     60.23 o 
   4  13  16      106.21       -4.31     53.28 o 
   5  13  16       20.45       32.79     53.96 o 
   0  14  16        2.42       -8.30    104.54 o 
   1  14  16      347.25      265.55     67.04 o 
   2  14  16        0.89      -91.52     81.47 o 
   3  14  16       74.52       71.84     93.08 o 
   1   1  17     3492.79     3351.30     64.53 o 
   2   1  17      450.40      520.04     29.56 o 
   3   1  17     6341.18     5784.26     83.85 o 
   4   1  17      563.26      612.67     30.01 o 
   5   1  17     1000.26      982.20     35.72 o 
   6   1  17       15.97       -4.88     25.43 o 
   7   1  17      383.92      422.93     27.32 o 
   8   1  17       52.31        0.90     24.69 o 
   9   1  17      687.33      732.10     43.57 o 
  10   1  17      112.72      111.99     37.96 o 
   0   2  17     3376.23     3351.28    101.51 o 
   1   2  17       57.23      122.97     25.28 o 
   2   2  17      715.42      730.52     31.61 o 
   3   2  17     1283.74     1187.86     43.14 o 
   4   2  17      275.80      283.39     31.64 o 
   5   2  17     1915.28     2051.10     51.44 o 
   6   2  17      669.35      591.94     33.17 o 
   7   2  17      496.76      538.16     31.62 o 
   8   2  17      212.54      172.58     29.28 o 
   9   2  17        9.30        0.63     34.23 o 
  10   2  17        1.13      -54.78     43.20 o 
   1   3  17       18.45       81.11     25.84 o 
   2   3  17      313.01      363.97     28.64 o 
   3   3  17     3430.61     3206.80     65.01 o 
   4   3  17      539.73      477.60     32.18 o 
   5   3  17     1250.95     1105.78     47.07 o 
   6   3  17       11.95       22.10     26.43 o 
   7   3  17      281.92      321.62     29.44 o 
   8   3  17       18.73        1.00     27.95 o 
   9   3  17      424.99      388.85     45.40 o 
  10   3  17      181.60      263.44     47.16 o 
   0   4  17     2831.38     2897.12     85.72 o 
   1   4  17     4846.84     5164.95     84.51 o 
   2   4  17     2903.82     2827.61     71.94 o 
   3   4  17      479.00      510.98     31.53 o 
   4   4  17        7.57      -36.38     24.25 o 
   5   4  17      360.45      538.23     37.31 o 
   6   4  17        1.74       -1.57     27.11 o 
   7   4  17     1102.07     1132.88     42.47 o 
   8   4  17      318.05      273.53     40.15 o 
   9   4  17       93.48      137.05     43.24 o 
  10   4  17       43.96      -16.33     42.72 o 
   1   5  17      138.50      101.05     26.01 o 
   2   5  17       15.65      -22.72     23.87 o 
   3   5  17      637.10      662.44     48.43 o 
   4   5  17      444.98      448.55     33.33 o 
   5   5  17      212.44      257.30     28.92 o 
   6   5  17        0.12       16.02     29.80 o 
   7   5  17       76.93      104.80     33.28 o 
   8   5  17       78.97       77.17     37.51 o 
   9   5  17       63.01       67.37     41.47 o 
  10   5  17      154.31       87.15     48.23 o 
   0   6  17       98.04      157.01     37.73 o 
   1   6  17     2843.65     3101.06     63.75 o 
   2   6  17      167.75      130.71     28.56 o 
   3   6  17      182.49      267.68     30.27 o 
   4   6  17        5.28       -4.59     27.17 o 
   5   6  17     1314.24     1436.92     70.21 o 
   6   6  17      314.18      273.17     35.06 o 
   7   6  17     1139.34     1144.96     48.14 o 
   8   6  17        8.13      -37.91     42.27 o 
   9   6  17        8.78        7.31     49.39 o 
   1   7  17       17.08      -19.30     25.07 o 
   2   7  17      910.41      993.41     70.84 o 
   3   7  17        0.45       29.89     30.39 o 
   4   7  17       35.93       45.74     49.98 o 
   5   7  17       77.27       72.26     30.13 o 
   6   7  17      143.95       63.88     31.97 o 
   7   7  17       10.05      -23.85     36.65 o 
   8   7  17      156.85      121.78     60.05 o 
   9   7  17        9.83      -44.06     46.24 o 
   0   8  17      767.65      820.64     47.06 o 
   1   8  17     1279.77     1438.90     41.91 o 
   2   8  17      256.13      194.42     34.06 o 
   3   8  17      135.91      213.46     35.74 o 
   4   8  17       10.26       12.60     28.94 o 
   5   8  17     1448.93     1464.39     55.02 o 
   6   8  17        4.51      -42.17     35.47 o 
   7   8  17      374.44      491.14     53.68 o 
   8   8  17       14.40      -46.40     45.04 o 
   1   9  17       18.00       29.05     31.40 o 
   2   9  17      103.06       91.49     33.40 o 
   3   9  17      246.39      349.29     34.80 o 
   4   9  17      168.78      173.12     36.31 o 
   5   9  17      255.07      281.85     39.05 o 
   6   9  17       22.48       -3.00     37.76 o 
   7   9  17        4.96      -44.96     44.31 o 
   8   9  17        2.39       46.79     49.81 o 
   0  10  17       54.11       61.75     49.34 o 
   1  10  17      921.10      980.94     46.46 o 
   2  10  17       32.76        4.51     42.41 o 
   3  10  17      324.87      380.39     41.16 o 
   4  10  17       81.06       55.05     34.76 o 
   5  10  17       10.00       -3.86     37.19 o 
   6  10  17      170.18      119.03     45.77 o 
   7  10  17      150.09      116.51     50.58 o 
   1  11  17       32.44       31.65     39.07 o 
   2  11  17       21.44       22.84     38.67 o 
   3  11  17      453.05      549.70     54.56 o 
   4  11  17       10.14       10.74     37.85 o 
   5  11  17      170.09      155.11     46.41 o 
   6  11  17       18.40      -26.53     47.35 o 
   0  12  17      329.35      329.70    102.43 o 
   1  12  17       21.06      -13.48     50.64 o 
   2  12  17        2.43      -57.75     38.50 o 
   3  12  17        7.85       21.42     42.89 o 
   4  12  17        8.08       -5.43     46.54 o 
   5  12  17       26.53       36.99     58.01 o 
   1  13  17      111.61      105.40     53.79 o 
   2  13  17        0.76      -32.01     60.94 o 
   3  13  17      215.19      285.65     82.09 o 
   4  13  17       39.65      126.56     60.85 o 
   0  14  17        4.67       17.20     84.48 o 
   1  14  17        3.29      -64.57     62.54 o 
   0   0  18     4607.30     4794.04    183.74 o 
   1   0  18     4382.25     4086.39    118.71 o 
   2   0  18      291.56      325.42     48.52 o 
   3   0  18     1751.56     1684.17     62.94 o 
   4   0  18      111.44       47.99     36.21 o 
   5   0  18     1085.01     1140.54     64.24 o 
   6   0  18      180.48      120.16     38.19 o 
   7   0  18     2233.82     2172.24     92.20 o 
   8   0  18      327.73      229.90     39.90 o 
   9   0  18      182.28      161.77     57.44 o 
  10   0  18      110.62      100.17     56.11 o 
   1   1  18      399.07      539.32     39.63 o 
   2   1  18     2096.88     2056.73     87.19 o 
   3   1  18      170.56      400.12     30.38 o 
   4   1  18      758.32      658.66     45.30 o 
   5   1  18      528.86      536.17     32.20 o 
   6   1  18       94.10       73.42     27.65 o 
   7   1  18        0.16       16.89     25.56 o 
   8   1  18       26.06       41.20     27.85 o 
   9   1  18       98.00      116.51     36.63 o 
  10   1  18        8.88        3.89     37.84 o 
   0   2  18     2233.03     2523.29    193.24 o 
   1   2  18     3019.80     2904.74     77.18 o 
   2   2  18      744.06      768.28     36.94 o 
   3   2  18     1669.69     1507.71     43.11 o 
   4   2  18      514.80      504.79     30.29 o 
   5   2  18     2365.49     2340.90     72.88 o 
   6   2  18      197.33      214.45     29.36 o 
   7   2  18     1008.75      955.79     37.76 o 
   8   2  18        2.11       -3.90     28.04 o 
   9   2  18       42.79       81.14     36.80 o 
  10   2  18        0.68      -27.52     41.95 o 
   1   3  18       18.04       26.57     28.91 o 
   2   3  18      344.91      330.35     30.89 o 
   3   3  18     1299.44     1509.97     48.64 o 
   4   3  18      543.93      547.96     35.02 o 
   5   3  18      877.11      857.35     39.13 o 
   6   3  18        0.37       12.75     27.28 o 
   7   3  18      241.28      275.73     30.92 o 
   8   3  18        2.11       -6.46     31.71 o 
   9   3  18      332.59      385.94     68.69 o 
  10   3  18       90.59      113.38     45.54 o 
   0   4  18      426.19      406.79     53.70 o 
   1   4  18     3100.04     2933.73     72.26 o 
   2   4  18      108.51       84.62     28.22 o 
   3   4  18      172.29      251.43     30.23 o 
   4   4  18      134.77       59.08     29.33 o 
   5   4  18      389.07      326.95     33.74 o 
   6   4  18      380.58      305.24     31.62 o 
   7   4  18       89.45       84.57     33.30 o 
   8   4  18      264.88      202.44     38.32 o 
   9   4  18        5.28       36.76     41.75 o 
   1   5  18      452.67      546.81     35.54 o 
   2   5  18      103.96      133.30     28.71 o 
   3   5  18     2179.52     2507.47     62.87 o 
   4   5  18      341.69      395.82     34.46 o 
   5   5  18     1796.18     1816.57     86.10 o 
   6   5  18       63.32        5.24     33.37 o 
   7   5  18      457.22      438.61     40.12 o 
   8   5  18        6.38      -38.13     35.02 o 
   9   5  18      214.61      333.17     52.97 o 
   0   6  18       55.40      179.78     39.05 o 
   1   6  18       80.14      168.71     28.87 o 
   2   6  18      323.95      289.02     31.92 o 
   3   6  18      245.38      220.35     31.22 o 
   4   6  18      159.31      169.44     34.93 o 
   5   6  18       53.06        7.91     30.32 o 
   6   6  18      683.06      623.76     44.19 o 
   7   6  18      349.72      270.04     38.74 o 
   8   6  18        5.59      -48.49     44.13 o 
   9   6  18        6.21      -33.46     47.91 o 
   1   7  18      974.30     1086.05     44.08 o 
   2   7  18      247.85      218.88     31.06 o 
   3   7  18     3202.55     3463.22     93.38 o 
   4   7  18      171.02      195.40     37.10 o 
   5   7  18      150.05      142.36     34.03 o 
   6   7  18       70.37       79.11     34.12 o 
   7   7  18       35.71       78.40     38.31 o 
   8   7  18        3.47       26.01     49.19 o 
   0   8  18      279.69      318.94     41.80 o 
   1   8  18       65.50       86.83     34.64 o 
   2   8  18       95.19       41.25     33.66 o 
   3   8  18       10.52      -37.60     33.41 o 
   4   8  18       22.12        4.87     31.22 o 
   5   8  18       31.79       52.59     36.30 o 
   6   8  18       35.55       14.79     36.20 o 
   7   8  18      128.62      137.19     44.98 o 
   8   8  18       13.52       16.43     48.43 o 
   1   9  18      128.88      146.26     33.66 o 
   2   9  18      329.60      298.95     38.87 o 
   3   9  18      450.17      470.32     43.35 o 
   4   9  18       56.92       16.80     34.67 o 
   5   9  18      125.65      156.63     39.86 o 
   6   9  18       28.23       -5.12     38.66 o 
   7   9  18       41.66       17.59     49.08 o 
   0  10  18      196.89      198.22     55.51 o 
   1  10  18      236.23      396.02     43.38 o 
   2  10  18       17.98       25.77     50.60 o 
   3  10  18        0.98        1.55     36.59 o 
   4  10  18       35.34       34.05     39.06 o 
   5  10  18      365.26      411.87     45.56 o 
   6  10  18       16.43      -33.91     44.89 o 
   1  11  18       10.84       37.27     45.12 o 
   2  11  18        6.46       -4.42     43.33 o 
   3  11  18      396.20      516.93     58.22 o 
   4  11  18      307.29      285.91     49.57 o 
   5  11  18       13.43       27.42     39.76 o 
   6  11  18       22.14      -87.13     67.43 o 
   0  12  18      104.16      139.86     76.90 o 
   1  12  18      323.43      392.52     94.50 o 
   2  12  18        1.58      -27.98     46.64 o 
   3  12  18      113.87       71.33     49.12 o 
   4  12  18        0.98       55.47     46.78 o 
   1  13  18        0.42      -15.53     53.15 o 
   2  13  18      450.25      471.95    227.03 o 
   1   1  19       25.89       19.39     37.80 o 
   2   1  19      453.04      518.33     39.81 o 
   3   1  19     2506.69     2276.28     57.35 o 
   4   1  19     1095.20     1047.05     68.70 o 
   5   1  19     2495.80     2173.63     66.17 o 
   6   1  19        4.60      -12.40     28.70 o 
   7   1  19      511.72      465.94     32.00 o 
   8   1  19       79.92       85.06     29.56 o 
   9   1  19      570.16      694.69     52.96 o 
   0   2  19     1174.49     1266.55     69.43 o 
   1   2  19     1105.16     1215.36     49.55 o 
   2   2  19        6.19       29.90     32.63 o 
   3   2  19      546.16      561.87     40.77 o 
   4   2  19       10.86       10.63     26.17 o 
   5   2  19      323.69      461.85     45.04 o 
   6   2  19      517.96      568.20     51.99 o 
   7   2  19       89.55      144.45     29.28 o 
   8   2  19       53.54       62.79     29.67 o 
   9   2  19       10.28       29.06     35.63 o 
   1   3  19     1122.42     1140.14     48.71 o 
   2   3  19     2405.57     2304.46     74.51 o 
   3   3  19     2857.13     2856.58     62.02 o 
   4   3  19       64.29       73.28     28.84 o 
   5   3  19      102.97      103.23     32.22 o 
   6   3  19       86.10       23.47     29.64 o 
   7   3  19       37.00      108.28     29.30 o 
   8   3  19      167.62      208.80     38.76 o 
   9   3  19       38.20       61.16     42.75 o 
   0   4  19      561.09      731.31     67.58 o 
   1   4  19     1413.94     1717.45     82.00 o 
   2   4  19      272.07      345.50     34.93 o 
   3   4  19      134.23      135.95     29.68 o 
   4   4  19       26.47        0.19     29.90 o 
   5   4  19      546.84      691.77     44.71 o 
   6   4  19       28.24        2.13     29.76 o 
   7   4  19      891.00      937.66     46.48 o 
   8   4  19       21.11       16.73     37.66 o 
   9   4  19       36.20       -6.86     43.39 o 
   1   5  19      299.93      350.53     38.49 o 
   2   5  19       48.16       32.00     28.66 o 
   3   5  19      316.99      272.53     32.89 o 
   4   5  19     1199.35     1112.69     43.40 o 
   5   5  19       11.68       20.25     32.33 o 
   6   5  19        0.57      -34.39     32.70 o 
   7   5  19       99.52       58.94     35.03 o 
   8   5  19       50.81       63.56     37.95 o 
   9   5  19      289.36      323.42     55.53 o 
   0   6  19     1037.94     1092.00     72.76 o 
   1   6  19     1795.02     1946.88     62.54 o 
   2   6  19      224.91      198.98     32.34 o 
   3   6  19       45.80       10.40     30.79 o 
   4   6  19      204.86      239.28     38.69 o 
   5   6  19     1119.60     1255.92     50.37 o 
   6   6  19        8.33       32.55     33.56 o 
   7   6  19      550.81      637.25     54.94 o 
   8   6  19       35.29       19.98     47.56 o 
   1   7  19       36.30       15.60     29.89 o 
   2   7  19      185.23      211.84     37.88 o 
   3   7  19       21.51       33.51     35.55 o 
   4   7  19       32.38      -23.22     36.95 o 
   5   7  19       95.30       79.93     34.41 o 
   6   7  19        1.31       23.17     34.83 o 
   7   7  19       10.20       14.13     39.63 o 
   8   7  19      121.49      180.25     64.84 o 
   0   8  19      291.63      306.82     74.97 o 
   1   8  19     1617.96     1912.71     76.38 o 
   2   8  19        8.22       16.78     35.94 o 
   3   8  19        4.40      -30.19     36.11 o 
   4   8  19        5.07      -48.58     32.38 o 
   5   8  19      324.72      341.23     42.97 o 
   6   8  19      463.49      347.24     45.75 o 
   7   8  19      360.20      463.48     49.91 o 
   1   9  19      131.91      125.78     44.57 o 
   2   9  19      169.42      226.24     40.47 o 
   3   9  19       79.37      109.21     40.29 o 
   4   9  19        6.70       16.75     38.29 o 
   5   9  19      192.03      171.27     45.22 o 
   6   9  19        6.49        9.05     41.20 o 
   7   9  19       28.19        4.95     56.49 o 
   0  10  19      151.63      131.47     55.24 o 
   1  10  19      132.00      136.86     48.03 o 
   2  10  19      384.95      277.26     54.66 o 
   3  10  19        9.41       44.89     38.23 o 
   4  10  19       39.24       22.78     40.89 o 
   5  10  19      293.92      254.25     43.48 o 
   6  10  19      147.72       89.82     42.77 o 
   1  11  19       46.18      -30.00     52.29 o 
   2  11  19        0.02      -15.64     46.73 o 
   3  11  19      708.10     1002.35     87.79 o 
   4  11  19       14.37      -23.30     61.58 o 
   5  11  19      136.30      144.66     57.16 o 
   0  12  19      538.64      553.56     89.27 o 
   1  12  19       35.34       45.24     79.80 o 
   2  12  19        6.51       40.24     49.06 o 
   3  12  19        7.97      -18.05     46.34 o 
   0   0  20       28.51       12.67     65.47 o 
   1   0  20     4042.77     3519.17    142.55 o 
   2   0  20     2705.44     2448.03    268.21 o 
   3   0  20       70.05       88.16     49.61 o 
   4   0  20      229.89      171.41     44.15 o 
   5   0  20      302.47      264.41     49.79 o 
   6   0  20     1131.99      835.42     62.87 o 
   7   0  20      602.49      713.77     74.06 o 
   8   0  20       46.91       63.90     47.19 o 
   9   0  20      129.78      110.86     51.80 o 
   1   1  20      507.17      489.59     43.79 o 
   2   1  20      596.11      610.04     43.79 o 
   3   1  20      414.79      660.71     49.38 o 
   4   1  20      411.18      354.14     35.93 o 
   5   1  20        1.51      -14.22     29.99 o 
   6   1  20       29.75       13.64     30.71 o 
   7   1  20        6.18       17.88     28.53 o 
   8   1  20      161.28      190.69     31.92 o 
   9   1  20       84.05       98.55     36.25 o 
   0   2  20      365.78      592.26     60.14 o 
   1   2  20      873.68      927.36     52.43 o 
   2   2  20      544.95      639.45     57.00 o 
   3   2  20      313.14      341.67     36.32 o 
   4   2  20      522.85      511.04     39.67 o 
   5   2  20     1650.27     1704.55     52.53 o 
   6   2  20      715.68      664.30     39.48 o 
   7   2  20      965.55     1014.00     38.99 o 
   8   2  20      148.50      145.80     31.73 o 
   9   2  20       68.18       78.82     38.31 o 
   1   3  20       68.50       52.87     33.38 o 
   2   3  20        2.35        6.18     33.67 o 
   3   3  20     1447.54     1576.64     77.81 o 
   4   3  20      243.50      211.79     34.16 o 
   5   3  20      327.31      360.48     37.02 o 
   6   3  20       95.41       66.82     32.43 o 
   7   3  20       38.83       82.17     30.62 o 
   8   3  20        6.95        7.09     37.30 o 
   0   4  20     1622.98     1555.23    199.58 o 
   1   4  20      695.32      728.60     67.67 o 
   2   4  20       12.83       64.04     36.81 o 
   3   4  20      327.55      372.96     36.24 o 
   4   4  20       79.27       43.77     33.14 o 
   5   4  20       76.89       46.13     40.30 o 
   6   4  20      455.73      450.61     38.09 o 
   7   4  20      214.49      217.50     42.34 o 
   8   4  20       96.98      109.27     40.00 o 
   1   5  20       33.89        5.09     33.86 o 
   2   5  20      494.09      631.44     67.67 o 
   3   5  20      863.86      959.66     42.45 o 
   4   5  20      481.19      559.38     39.71 o 
   5   5  20      971.78     1015.48     53.17 o 
   6   5  20        4.38       16.84     35.57 o 
   7   5  20      127.71      128.36     38.49 o 
   8   5  20       17.85       -1.50     40.12 o 
   0   6  20     2723.79     2647.38    243.93 o 
   1   6  20       56.57       11.67     39.92 o 
   2   6  20      286.60      281.48     34.04 o 
   3   6  20      105.09       85.15     33.77 o 
   4   6  20      330.04      296.50     41.40 o 
   5   6  20       71.36       18.50     34.68 o 
   6   6  20        4.58      -11.60     35.28 o 
   7   6  20       47.73       -1.33     37.44 o 
   8   6  20        0.74        4.05     62.70 o 
   1   7  20      230.28      257.72     75.29 o 
   2   7  20      449.00      435.00     41.61 o 
   3   7  20     1805.67     2098.10     76.57 o 
   4   7  20       23.60      -15.22     39.32 o 
   5   7  20      116.56      120.65     37.20 o 
   6   7  20      111.96       80.05     38.61 o 
   7   7  20      143.15       66.39     43.30 o 
   0   8  20        3.10      -42.24     50.77 o 
   1   8  20       43.35       47.42     40.82 o 
   2   8  20       10.10       -6.32     37.52 o 
   3   8  20      248.01      317.80     42.89 o 
   4   8  20        0.86        3.69     34.41 o 
   5   8  20      189.37      246.73     43.04 o 
   6   8  20       95.54       86.07     42.83 o 
   1   9  20      114.75      143.65     82.61 o 
   2   9  20      615.69      571.56     48.46 o 
   3   9  20      653.54      825.15     60.88 o 
   4   9  20      572.86      552.68     47.16 o 
   5   9  20       69.75      124.49     41.51 o 
   6   9  20        2.14      -31.42     43.55 o 
   0  10  20        0.19      -25.34     88.70 o 
   1  10  20      851.98     1057.17     95.72 o 
   2  10  20        0.01       -6.91     55.20 o 
   3  10  20       13.10       44.96     42.18 o 
   4  10  20       29.65       35.79     41.65 o 
   5  10  20       96.05      155.26     45.22 o 
   1  11  20       21.19      133.41     59.69 o 
   2  11  20       63.57       45.51     48.90 o 
   3  11  20       10.82       74.38     51.02 o 
   1   1  21      466.39      396.17     45.72 o 
   2   1  21      964.13      980.09     73.77 o 
   3   1  21     2448.77     2192.10     68.55 o 
   4   1  21     1112.07     1058.81     71.94 o 
   5   1  21      157.56      157.45     34.34 o 
   6   1  21       77.87       68.69     35.81 o 
   7   1  21       61.67       58.04     33.53 o 
   8   1  21      159.10      152.80     33.86 o 
   0   2  21        7.15       58.86     51.37 o 
   1   2  21      175.77      269.30     44.20 o 
   2   2  21      399.73      389.09     42.02 o 
   3   2  21      329.02      350.57     43.02 o 
   4   2  21        3.99        7.46     34.37 o 
   5   2  21       22.29       65.67     37.31 o 
   6   2  21       28.09       62.64     32.05 o 
   7   2  21      785.53      870.92     39.83 o 
   8   2  21        0.51       28.14     32.99 o 
   1   3  21      621.36      593.83     44.63 o 
   2   3  21      765.22      767.79     49.55 o 
   3   3  21      468.40      562.27     71.17 o 
   4   3  21      181.69      105.73     36.96 o 
   5   3  21       52.71       75.28     34.38 o 
   6   3  21       74.38        8.47     29.89 o 
   7   3  21       45.73       63.82     30.54 o 
   8   3  21      437.86      462.31     44.21 o 
   0   4  21       42.64      144.78     53.70 o 
   1   4  21     1321.82     1543.01     61.27 o 
   2   4  21      276.25      249.50     42.31 o 
   3   4  21      398.15      344.92     42.72 o 
   4   4  21        1.08      -29.74     31.55 o 
   5   4  21      639.41      723.42     45.36 o 
   6   4  21      351.74      373.11     41.66 o 
   7   4  21      163.52      142.76     40.20 o 
   8   4  21        4.25       -4.04     61.41 o 
   1   5  21      260.83      320.52     50.77 o 
   2   5  21      784.55      775.98     51.42 o 
   3   5  21      181.56      144.30     35.02 o 
   4   5  21      556.60      463.73     40.34 o 
   5   5  21      257.93      154.12     41.46 o 
   6   5  21       26.53       -3.96     37.70 o 
   7   5  21       40.31       11.31     39.06 o 
   0   6  21       40.59       68.92     56.69 o 
   1   6  21      811.44      860.97     52.94 o 
   2   6  21      283.50      266.25     42.83 o 
   3   6  21       62.93       28.12     32.66 o 
   4   6  21       48.35       -5.95     39.65 o 
   5   6  21      814.11      834.03     47.49 o 
   6   6  21      399.61      367.39     42.60 o 
   7   6  21      211.83      190.63     48.88 o 
   1   7  21        1.66      -50.37     38.91 o 
   2   7  21      405.31      441.68     49.85 o 
   3   7  21      115.58      194.40     41.57 o 
   4   7  21      137.84       66.89     45.13 o 
   5   7  21       80.20       68.15     39.41 o 
   6   7  21        3.01       14.19     50.84 o 
   0   8  21      505.97      474.51     65.44 o 
   1   8  21      417.32      432.49     57.78 o 
   2   8  21      435.07      475.16     52.84 o 
   3   8  21      144.80      202.48     44.27 o 
   4   8  21       45.77      -12.93     37.69 o 
   5   8  21       21.82       32.60     41.75 o 
   1   9  21        1.76       64.14     60.36 o 
   2   9  21       39.40       86.11     43.21 o 
   3   9  21      326.58      373.01     51.45 o 
   4   9  21        6.35      -36.44     41.58 o 
   5   9  21      179.75      147.85     53.04 o 
   0  10  21     1182.66     1186.89    135.16 o 
   1  10  21      135.23      184.90     58.63 o 
   2  10  21       95.63      161.02     61.88 o 
   3  10  21       11.30       27.80     48.80 o 
   1  11  21       19.31      -40.13    118.27 o 
   0   0  22     2439.85     2240.74    139.39 o 
   1   0  22     1627.65     1762.71     91.76 o 
   2   0  22        9.85       21.18     51.50 o 
   3   0  22       33.74      -20.57     51.50 o 
   4   0  22      135.74      249.10     59.68 o 
   5   0  22      399.53      457.90    162.62 o 
   6   0  22      921.69      917.54     69.35 o 
   7   0  22      178.81      190.23     50.37 o 
   1   1  22       12.66       -4.09     36.40 o 
   2   1  22        2.54      -11.31     37.26 o 
   3   1  22       22.92       33.74     38.64 o 
   4   1  22      216.22      288.56     45.75 o 
   5   1  22        3.96      -48.39     40.40 o 
   6   1  22       10.77       47.63     37.61 o 
   7   1  22       97.76      126.85     35.99 o 
   0   2  22     1392.82     1336.38    134.11 o 
   1   2  22      602.94      592.17     56.09 o 
   2   2  22      987.52     1045.09     55.30 o 
   3   2  22       45.66       -5.65     38.86 o 
   4   2  22      243.29      279.13     47.18 o 
   5   2  22      641.74      664.06     48.10 o 
   6   2  22      363.16      404.98     53.27 o 
   7   2  22      375.45      504.33     37.50 o 
   1   3  22      164.13      166.69     41.31 o 
   2   3  22       22.23       26.56     41.55 o 
   3   3  22      818.72     1022.00     56.06 o 
   4   3  22      152.75      181.21     43.72 o 
   5   3  22       22.51       41.12     39.82 o 
   6   3  22       43.62        6.76     34.80 o 
   7   3  22        2.25      -47.07     31.38 o 
   0   4  22       21.97      -11.00     53.20 o 
   1   4  22      142.72      101.49     39.70 o 
   2   4  22     1381.63     1286.61     74.07 o 
   3   4  22        1.05      -58.15     38.77 o 
   4   4  22        4.08      -36.92     38.93 o 
   5   4  22        2.23      -54.35     36.24 o 
   6   4  22      925.81      842.29     50.61 o 
   7   4  22       82.97      127.16     42.60 o 
   1   5  22     1102.65     1128.31     62.49 o 
   2   5  22      622.43      745.84     56.09 o 
   3   5  22     1391.43     1582.68     77.43 o 
   4   5  22      306.74      296.08     40.97 o 
   5   5  22      104.20      114.38     45.38 o 
   6   5  22       63.35       33.14     41.38 o 
   0   6  22     1102.48     1030.04    209.08 o 
   1   6  22       63.07       36.40     42.07 o 
   2   6  22       31.33       21.24     41.36 o 
   3   6  22       46.68       53.03     44.12 o 
   4   6  22      472.69      563.85     51.02 o 
   5   6  22       47.50       33.58     39.06 o 
   6   6  22       43.11       18.99     40.37 o 
   1   7  22       18.33       64.49     44.01 o 
   2   7  22      416.47      434.56     71.80 o 
   3   7  22      400.52      461.93     54.52 o 
   4   7  22      455.15      449.87     50.42 o 
   5   7  22       15.37        8.88     39.89 o 
   0   8  22      140.30      185.85     95.04 o 
   1   8  22      235.49      228.27     56.89 o 
   2   8  22        2.79       32.37     48.55 o 
   3   8  22      115.80      109.50     49.47 o 
   4   8  22       17.83       25.64     38.99 o 
   1   9  22        1.67     -106.12     70.75 o 
   2   9  22      259.13      166.40     52.88 o 
   3   9  22      128.73      195.71     45.73 o 
   0  10  22        8.80      -80.25    101.37 o 
   1  10  22       35.78       71.11     72.42 o 
   1   1  23      645.56      594.67     49.32 o 
   2   1  23      602.20      752.27     52.69 o 
   3   1  23      637.20      722.27     53.59 o 
   4   1  23      973.74      968.91     57.91 o 
   5   1  23      117.58      101.79     48.04 o 
   6   1  23        5.19        3.04     58.53 o 
   0   2  23      314.61      436.41     97.15 o 
   1   2  23      412.81      445.72     47.47 o 
   2   2  23        1.14      -41.36     40.69 o 
   3   2  23      104.24      100.92     43.12 o 
   4   2  23        3.78        7.37     43.99 o 
   5   2  23      196.25      228.37     49.46 o 
   6   2  23       74.12       70.16     44.21 o 
   1   3  23       10.03       38.16     45.11 o 
   2   3  23     1284.17     1311.46     61.12 o 
   3   3  23      388.34      381.07     63.71 o 
   4   3  23      778.77      654.89     77.48 o 
   5   3  23        1.03      -26.83     46.17 o 
   6   3  23       45.03       42.21     39.13 o 
   0   4  23      423.53      445.76     67.94 o 
   1   4  23      606.02      673.96     51.27 o 
   2   4  23      123.75      229.57     44.93 o 
   3   4  23       59.12       33.53     72.17 o 
   4   4  23      192.16      186.71     51.21 o 
   5   4  23      319.15      434.22     52.72 o 
   6   4  23      268.50      293.73     49.76 o 
   1   5  23       11.17       40.32     41.62 o 
   2   5  23      108.46       35.28     55.48 o 
   3   5  23        1.57       49.34     43.92 o 
   4   5  23      155.08       95.62     45.64 o 
   5   5  23        6.66      -29.59     49.12 o 
   0   6  23      949.02     1205.97     88.77 o 
   1   6  23      400.03      482.72     68.02 o 
   2   6  23      551.49      554.29     60.36 o 
   3   6  23       39.02       13.11     60.34 o 
   4   6  23       95.09      120.97     53.40 o 
   5   6  23       29.22       33.15     52.48 o 
   1   7  23      114.92      125.36     48.00 o 
   2   7  23       26.72      -18.77     51.00 o 
   3   7  23      412.42      518.36     64.12 o 
   4   7  23       25.96      -42.64     51.63 o 
   0   8  23      234.05      217.53    105.60 o 
   1   8  23       36.84      -24.71     53.21 o 
   2   8  23      144.04       75.43     55.71 o 
   3   8  23      256.14      250.31     65.54 o 
   0   0  24      710.64      732.83    114.04 o 
   1   0  24      206.46      143.61     62.72 o 
   2   0  24     1233.68     1156.29    157.34 o 
   3   0  24       18.02      -41.72     60.74 o 
   4   0  24      276.24      352.12     72.14 o 
   5   0  24      525.66      575.25     80.64 o 
   1   1  24      179.63      201.97     47.58 o 
   2   1  24      210.74      247.42     47.96 o 
   3   1  24      170.42      203.24     47.51 o 
   4   1  24       66.61       94.19     47.21 o 
   5   1  24       94.20      144.78     48.55 o 
   0   2  24     2103.67     2094.95    102.29 o 
   1   2  24      445.81      561.42     69.50 o 
   2   2  24      195.88      206.32     48.12 o 
   3   2  24        6.76      -19.47     41.95 o 
   4   2  24      277.88      344.93     50.75 o 
   5   2  24       91.19       49.63     47.93 o 
   1   3  24      101.35      107.29     60.66 o 
   2   3  24      393.93      431.19     50.70 o 
   3   3  24      339.26      517.82     55.25 o 
   4   3  24      159.84      106.07     56.87 o 
   5   3  24        1.70       29.27     47.65 o 
   0   4  24     1158.48     1084.49     83.89 o 
   1   4  24        2.81      -42.05     43.90 o 
   2   4  24        4.15       44.70     43.66 o 
   3   4  24       12.47      -33.38     44.45 o 
   4   4  24        9.76      -10.97     46.53 o 
   1   5  24       63.57      106.43     43.97 o 
   2   5  24       28.55       39.74     46.66 o 
   3   5  24      153.71      142.69     47.77 o 
   4   5  24      643.22      660.31     96.09 o 
   0   6  24       12.74        6.86     66.44 o 
   1   6  24       22.25      -53.31     47.03 o 
   2   6  24      244.03      276.68     50.93 o 
   3   6  24        6.46      -11.33     54.86 o 
   1   7  24      551.05      539.90     66.38 o 
   2   7  24      528.02      599.79     67.73 o 
   1   1  25       32.59       52.56     45.01 o 
   2   1  25      978.27      981.41     61.59 o 
   3   1  25       67.12        0.21     53.34 o 
   4   1  25      685.57      665.93     58.55 o 
   0   2  25      216.18      312.28     72.14 o 
   1   2  25       98.88      126.18     45.99 o 
   2   2  25      194.51      245.96     87.79 o 
   3   2  25       42.81       87.35     55.78 o 
   4   2  25      118.20      198.24     64.01 o 
   1   3  25      434.68      460.75     50.99 o 
   2   3  25      286.74      289.21     53.04 o 
   3   3  25       10.99       31.74     47.70 o 
   0   4  25      798.27      908.49     85.08 o 
   1   4  25       77.85       60.58     47.69 o 
   2   4  25      101.81      101.73     48.77 o 
   3   4  25       35.21       45.89     53.18 o 
   1   5  25      101.84      129.82     48.29 o 
   2   5  25      239.02      171.21     60.20 o 
   0   0  26     2602.58     2599.76    175.29 o 
   1   0  26       14.86        5.53     69.69 o 
   2   0  26       79.53      130.94    105.60 o 
   1   1  26       13.43       46.46     47.42 o 
   0   2  26      334.64      302.45     83.42 o 
   1   2  26      106.80      136.80     69.33 o 
                                                 
